# Supplementary material for: (E)-1-{4-[(E)-3-Chloro­benzyl­idene­amino]­phen­yl}-3-(3-chloro­phen­yl)prop-2-en-1-one
Source: Acta Crystallogr Sect E Struct Rep Online. 2011 Apr 29;67(Pt 5):o1217. doi: 10.1107/S1600536811013778 (PMC3089170; doi:10.1107/S1600536811013778)
Supplement: Supplementary file 2 [file e-67-o1217-Isup2.hkl]

# 
# h,k,l, Fc-squared, Fo-squared, sigma(Fo-squared) and status flag 
# 
data_I
_shelx_title ' S in P2(1)/c' 
_shelx_refln_list_code          4 
_shelx_F_calc_maximum      334.38 
_exptl_crystal_F_000       784.00 
_reflns_d_resolution_high  0.8106 
 
loop_ 
 _symmetry_equiv_pos_as_xyz 
 'x, y, z' 
 '-x, y+1/2, -z+1/2' 
 '-x, -y, -z' 
 'x, -y-1/2, z-1/2' 
 
_cell_length_a    17.4540 
_cell_length_b     6.1110 
_cell_length_c    17.1790 
_cell_angle_alpha  90.000 
_cell_angle_beta  100.320 
_cell_angle_gamma  90.000 
 
_shelx_F_squared_multiplier     1.000 
 
loop_ 
 _refln_index_h 
 _refln_index_k 
 _refln_index_l 
 _refln_F_squared_calc 
 _refln_F_squared_meas 
 _refln_F_squared_sigma 
 _refln_observed_status 
   1   0   0      105.50       88.16      1.18 o 
   2   0   0        3.85       -1.18      1.18 o 
   3   0   0      997.85      831.21      6.69 o 
   4   0   0      986.20      840.65      7.48 o 
   5   0   0     7184.07     5681.48     91.31 o 
   6   0   0     6505.29     5211.17     96.03 o 
   7   0   0     1790.18     1512.86     13.77 o 
   8   0   0       11.45       -5.12      5.12 o 
   9   0   0      871.66      854.43     12.20 o 
  10   0   0      503.17      455.75     10.63 o 
  11   0   0      855.40      777.68     13.77 o 
  12   0   0      112.25       77.93      7.48 o 
  13   0   0      525.32      529.34     12.59 o 
  14   0   0       45.57       33.45      6.69 o 
  15   0   0       96.71       81.07      7.87 o 
  16   0   0      185.51      226.30     10.63 o 
  17   0   0     1221.15     1319.22     22.83 o 
  18   0   0        8.59      -10.23     10.23 o 
  19   0   0       80.03       78.71     10.23 o 
  20   0   0       64.14       52.34     10.23 o 
  21   0   0        1.53       10.63      8.26 o 
   1   1   0    11710.93     9740.70     91.31 o 
   2   1   0     5358.03     4666.09     68.09 o 
   3   1   0      953.09      922.51      7.87 o 
   4   1   0       36.06       38.18      2.36 o 
   5   1   0     2130.08     2212.22     14.56 o 
   6   1   0      914.05      896.54     10.23 o 
   7   1   0      199.99      229.05      5.90 o 
   8   1   0       99.86      102.72      5.12 o 
   9   1   0       96.64      103.51      5.12 o 
  10   1   0       52.22       55.49      5.12 o 
  11   1   0       87.70       90.52      5.51 o 
  12   1   0      127.47      145.22      6.69 o 
  13   1   0        1.54        2.36      4.72 o 
  14   1   0       37.14       39.36      5.90 o 
  15   1   0        8.16        1.18      5.51 o 
  16   1   0       13.76       16.92      6.69 o 
  17   1   0       80.11       93.27      9.84 o 
  18   1   0       58.82       64.54      8.66 o 
  19   1   0       77.28       77.53     10.23 o 
  20   1   0       18.31       32.67      7.87 o 
   0   2   0       19.77       14.96      2.36 o 
   1   2   0       72.77       91.31      3.54 o 
   2   2   0     4427.68     3969.88     83.44 o 
   3   2   0     3093.70     3078.85     18.10 o 
   4   2   0      592.21      556.11      8.26 o 
   5   2   0      105.39      129.09      4.72 o 
   6   2   0       84.60       91.70      4.33 o 
   7   2   0      434.22      498.25      9.45 o 
   8   2   0     2672.64     2698.27     22.43 o 
   9   2   0     2002.63     1964.67     20.07 o 
  10   2   0       12.82        5.51      4.72 o 
  11   2   0        1.62       -0.39      4.33 o 
  12   2   0      184.60      164.90      8.26 o 
  13   2   0      320.59      335.32     11.41 o 
  14   2   0       92.18       93.27      7.87 o 
  15   2   0       42.50       56.28      7.48 o 
  16   2   0        1.57        1.18      7.08 o 
  17   2   0      205.57      196.39     11.81 o 
  18   2   0        9.98        7.87      7.48 o 
  19   2   0       64.28       58.64      9.05 o 
  20   2   0        8.92        8.26      7.87 o 
   1   3   0     1351.68     1362.52     14.56 o 
   2   3   0     1253.74     1256.65     14.17 o 
   3   3   0      712.74      747.77     11.41 o 
   4   3   0      249.54      266.05      7.48 o 
   5   3   0      551.29      590.35     10.63 o 
   6   3   0       33.24       40.93      4.33 o 
   7   3   0      333.21      333.35      9.45 o 
   8   3   0      905.89      900.47     14.96 o 
   9   3   0        4.77       15.35      5.12 o 
  10   3   0       78.51       95.64      6.69 o 
  11   3   0      405.97      406.55     12.20 o 
  12   3   0       37.99       41.32      6.69 o 
  13   3   0      167.17      186.55      9.84 o 
  14   3   0        0.31        5.51      6.30 o 
  15   3   0        4.65        7.48      6.69 o 
  16   3   0       91.19      102.33      9.45 o 
  17   3   0       17.58       14.96      7.48 o 
  18   3   0       88.18       83.44      9.84 o 
  19   3   0        7.89       10.63      7.87 o 
   0   4   0       77.27       96.03      5.90 o 
   1   4   0       20.43       33.06      4.33 o 
   2   4   0       32.66       36.99      4.72 o 
   3   4   0      573.84      532.49     11.81 o 
   4   4   0       48.87       54.31      5.12 o 
   5   4   0       83.09       79.89      5.90 o 
   6   4   0      153.54      147.19      7.48 o 
   7   4   0      161.42      126.33      7.87 o 
   8   4   0      302.18      304.22     10.63 o 
   9   4   0      539.33      512.03     13.38 o 
  10   4   0        0.41       -5.90      5.90 o 
  11   4   0      149.69      153.88      9.45 o 
  12   4   0       46.86       44.08      7.87 o 
  13   4   0       46.54       48.41      7.48 o 
  14   4   0       26.99       18.89      7.87 o 
  15   4   0        0.43        0.39      6.69 o 
  16   4   0        0.65       16.14      7.08 o 
  17   4   0        6.24        2.75      7.48 o 
   1   5   0      126.14      126.33      8.26 o 
   2   5   0       53.05       39.36      6.30 o 
   3   5   0      107.80      103.51      7.87 o 
   4   5   0      681.77      626.16     15.35 o 
   5   5   0        0.34       -1.57      6.69 o 
   6   5   0        0.11       14.96      6.69 o 
   7   5   0      306.91      340.43     12.59 o 
   8   5   0        1.76       -6.69      6.69 o 
   9   5   0        2.34        8.26      6.69 o 
  10   5   0      253.51      229.84     12.20 o 
  11   5   0       19.17       33.06      7.48 o 
  12   5   0       34.42       30.30      7.87 o 
  13   5   0       68.46       73.60      9.84 o 
  14   5   0        0.45       -3.54      7.48 o 
  15   5   0       20.47        8.66      8.26 o 
   0   6   0        0.21        4.72      6.30 o 
   1   6   0       18.16       23.22      6.69 o 
   2   6   0       21.04       10.63      7.48 o 
   3   6   0       87.66       89.34      8.66 o 
   4   6   0      132.31      140.50     10.63 o 
   5   6   0      265.16      246.37     12.20 o 
   6   6   0       74.24       82.65      9.05 o 
   7   6   0       21.32       34.24      7.87 o 
   8   6   0        6.78       -5.12      7.08 o 
   9   6   0        0.01        0.79      7.08 o 
  10   6   0        5.70        7.87      7.87 o 
  11   6   0      114.35      118.46     10.63 o 
  12   6   0       10.23       16.53      8.66 o 
   1   7   0        3.11        0.79      7.48 o 
   2   7   0        1.02       -5.12      7.48 o 
   3   7   0       44.38       34.24      8.66 o 
   4   7   0        9.58        5.51      7.87 o 
   5   7   0       16.71       21.65      8.26 o 
   6   7   0        1.17        4.33      7.08 o 
   7   7   0       26.19       43.29      8.66 o 
 -21   1   1        7.86       21.25      7.87 o 
 -20   1   1        9.67        7.08      8.66 o 
 -19   1   1       33.04       25.98      8.66 o 
 -18   1   1        1.74       -6.69      6.69 o 
 -17   1   1      212.71      203.08     11.81 o 
 -16   1   1       25.63       29.91      7.87 o 
 -15   1   1       59.28       51.56      7.48 o 
 -14   1   1       22.17       24.01      5.90 o 
 -13   1   1      444.86      437.64     11.81 o 
 -12   1   1        3.73       -4.33      4.33 o 
 -11   1   1      839.29      836.72     13.77 o 
 -10   1   1       19.32       27.16      3.94 o 
  -9   1   1      423.63      399.07      8.66 o 
  -8   1   1      754.99      716.68     10.63 o 
  -7   1   1     3723.30     3627.87     90.52 o 
  -6   1   1      535.01      528.95      7.87 o 
  -5   1   1        1.05        3.94      1.57 o 
  -4   1   1       59.12       52.74      2.36 o 
  -3   1   1     2489.15     2155.15     50.77 o 
  -2   1   1     7077.86     6297.02     79.50 o 
  -1   1   1        3.14        2.36      1.18 o 
   0   1   1     9876.87     8261.43     70.25 o 
   1   1   1      510.57      473.85      5.12 o 
   2   1   1        5.24        2.75      1.18 o 
   3   1   1     1801.10     1869.03     11.81 o 
   4   1   1     1883.44     1956.01     12.99 o 
   5   1   1      112.25      119.25      3.94 o 
   6   1   1      709.34      692.28      9.45 o 
   7   1   1       19.42       27.94      2.75 o 
   8   1   1      231.22      220.79      6.69 o 
   9   1   1      252.41      292.42      7.87 o 
  10   1   1      358.22      327.84      8.66 o 
  11   1   1      142.64      122.40      6.69 o 
  12   1   1        0.06       -4.33      4.33 o 
  13   1   1       90.03       94.06      6.69 o 
  14   1   1        5.13        3.15      5.12 o 
  15   1   1       78.79       81.47      7.48 o 
  16   1   1        1.25       -3.94      6.69 o 
  17   1   1      121.81      109.80     10.23 o 
  18   1   1      101.50       92.88     10.23 o 
  19   1   1       12.16       30.70      7.48 o 
  20   1   1        6.12       12.59      7.87 o 
 -20   2   1        0.00       -7.48      7.48 o 
 -19   2   1        0.00       -7.08      7.08 o 
 -18   2   1        1.60        7.48      6.30 o 
 -17   2   1        7.02       15.35      6.69 o 
 -16   2   1       63.42       62.18      8.66 o 
 -15   2   1       48.47       43.69      7.08 o 
 -14   2   1      191.36      201.90      9.84 o 
 -13   2   1       92.83       95.24      7.08 o 
 -12   2   1       84.99       80.68      7.08 o 
 -11   2   1       77.54       77.53      5.90 o 
 -10   2   1       34.81       32.67      5.12 o 
  -9   2   1      403.27      430.56      9.84 o 
  -8   2   1      490.62      464.80      9.84 o 
  -7   2   1     4186.59     4286.30    107.84 o 
  -6   2   1       75.13       53.92      3.94 o 
  -5   2   1       91.97       76.74      3.94 o 
  -4   2   1      122.55      144.44      4.72 o 
  -3   2   1       68.32       77.53      3.54 o 
  -2   2   1       22.60       22.43      2.36 o 
  -1   2   1      634.66      614.35      7.87 o 
   0   2   1     8997.22     8028.22     81.96 o 
   1   2   1      880.52      870.56      9.45 o 
   2   2   1      568.36      593.89      8.26 o 
   3   2   1      147.26      160.57      4.72 o 
   4   2   1     1866.48     1971.36     15.74 o 
   5   2   1     2694.48     2810.83     19.28 o 
   6   2   1        2.67        4.33      2.75 o 
   7   2   1        5.51        2.75      3.15 o 
   8   2   1      419.93      419.54      9.45 o 
   9   2   1       57.67       54.31      5.51 o 
  10   2   1      999.02      998.47     15.35 o 
  11   2   1      142.19      163.33      7.87 o 
  12   2   1       81.87       87.37      6.69 o 
  13   2   1       51.84       49.20      6.30 o 
  14   2   1      137.63      135.39      9.45 o 
  15   2   1       67.47       68.09      7.48 o 
  16   2   1       27.64       20.86      7.08 o 
  17   2   1      215.32      256.21     12.20 o 
  18   2   1      161.83      177.10     12.20 o 
  19   2   1       13.08       21.25      8.26 o 
  20   2   1       12.88        9.45      8.26 o 
 -19   3   1       30.36       29.12      8.26 o 
 -18   3   1        0.12       -8.26      8.26 o 
 -17   3   1        0.71        1.18      6.69 o 
 -16   3   1       31.93       34.24      7.87 o 
 -15   3   1      184.78      186.55     11.02 o 
 -14   3   1        0.13        4.72      5.90 o 
 -13   3   1      146.03      138.53      9.05 o 
 -12   3   1      279.79      266.44     11.02 o 
 -11   3   1       82.72       74.38      7.48 o 
 -10   3   1       19.55       13.77      5.51 o 
  -9   3   1      726.89      717.86     13.77 o 
  -8   3   1      937.73      947.31     14.96 o 
  -7   3   1        0.37        2.36      4.33 o 
  -6   3   1      136.96      127.51      6.30 o 
  -5   3   1     1317.72     1261.76     15.35 o 
  -4   3   1     1131.28     1045.70     13.77 o 
  -3   3   1      789.57      900.87     12.59 o 
  -2   3   1      458.02      519.11      9.45 o 
  -1   3   1        1.36        3.15      2.75 o 
   0   3   1      433.71      414.01     11.61 o 
   1   3   1      182.08      181.83      5.90 o 
   2   3   1       44.85       38.57      3.94 o 
   3   3   1      295.31      374.28      8.26 o 
   4   3   1       55.61       51.56      4.33 o 
   5   3   1       58.56       44.87      4.72 o 
   6   3   1      304.45      292.42      8.26 o 
   7   3   1      823.67      886.70     14.56 o 
   8   3   1        0.78        0.39      4.72 o 
   9   3   1       19.52       14.56      4.72 o 
  10   3   1      139.01      130.66      7.87 o 
  11   3   1      153.14      155.06      8.66 o 
  12   3   1      154.70      160.57      8.66 o 
  13   3   1       52.41       51.16      7.87 o 
  14   3   1        6.46       -7.08      7.08 o 
  15   3   1       27.97       20.07      7.08 o 
  16   3   1       42.27       32.67      7.87 o 
  17   3   1       32.42       33.85      8.26 o 
  18   3   1       18.21       22.83      8.66 o 
  19   3   1       11.68        5.90      8.26 o 
 -18   4   1        1.55       -4.33      7.48 o 
 -17   4   1        1.59       -1.18      7.87 o 
 -16   4   1       24.72       38.96      7.48 o 
 -15   4   1       11.20       25.98      7.48 o 
 -14   4   1       10.35       15.35      7.08 o 
 -13   4   1       31.32       16.92      6.69 o 
 -12   4   1      155.64      137.75      9.84 o 
 -11   4   1      654.56      700.54     16.92 o 
 -10   4   1       86.75       99.18      8.66 o 
  -9   4   1      339.84      352.24     11.81 o 
  -8   4   1      389.23      380.97     11.81 o 
  -7   4   1       23.61       38.57      5.51 o 
  -6   4   1      201.27      191.67      8.26 o 
  -5   4   1      334.48      369.56     10.23 o 
  -4   4   1      374.26      389.23     10.23 o 
  -3   4   1      180.23      180.25      7.48 o 
  -2   4   1       26.82       32.27      4.33 o 
  -1   4   1      251.91      290.84      8.66 o 
   0   4   1      604.51      611.67     14.76 o 
   1   4   1      170.15      160.97      7.08 o 
   2   4   1      231.06      207.80      7.87 o 
   3   4   1      251.82      248.73      8.66 o 
   4   4   1      217.54      211.74      8.26 o 
   5   4   1      347.50      338.46     10.23 o 
   6   4   1      172.31      167.66      7.87 o 
   7   4   1        0.71        7.48      4.33 o 
   8   4   1       83.31       94.46      7.48 o 
   9   4   1       16.06       15.35      6.30 o 
  10   4   1        2.95        4.33      6.30 o 
  11   4   1       23.96       31.49      6.69 o 
  12   4   1       96.60      103.11      8.66 o 
  13   4   1       28.55       43.29      7.08 o 
  14   4   1      103.59      116.10      9.45 o 
  15   4   1       21.65       38.96      7.48 o 
  16   4   1       14.17       22.43      7.87 o 
  17   4   1        0.01       -7.08      7.48 o 
 -15   5   1        1.83        1.97      7.48 o 
 -14   5   1        9.59       11.02      7.48 o 
 -13   5   1       22.35       15.35      7.48 o 
 -12   5   1       33.53       30.30      7.87 o 
 -11   5   1      154.53      181.04     11.41 o 
 -10   5   1      250.77      221.18     11.81 o 
  -9   5   1       14.05       10.63      6.69 o 
  -8   5   1        9.19        2.75      5.90 o 
  -7   5   1        0.86        6.69      6.69 o 
  -6   5   1      980.16      965.41     18.89 o 
  -5   5   1      107.69      125.55      9.05 o 
  -4   5   1      174.54      177.50      9.45 o 
  -3   5   1        9.29       12.20      5.90 o 
  -2   5   1       52.59       62.18      7.08 o 
  -1   5   1        9.18       13.77      5.12 o 
   0   5   1       63.60       64.72      4.92 o 
   1   5   1        8.22        9.84      5.12 o 
   2   5   1       12.78        8.66      5.51 o 
   3   5   1        0.08        1.97      5.12 o 
   4   5   1      155.82      173.96      9.05 o 
   5   5   1      212.86      209.77     10.23 o 
   6   5   1      262.32      303.04     11.81 o 
   7   5   1      111.29       93.27      8.66 o 
   8   5   1       39.08       50.38      7.48 o 
   9   5   1       28.50       36.60      7.08 o 
  10   5   1       71.12       61.79      9.45 o 
  11   5   1       19.52       22.04      7.48 o 
  12   5   1        6.87       20.07      7.08 o 
  13   5   1        6.18       17.32      7.48 o 
  14   5   1       19.70       24.79      7.87 o 
  15   5   1       16.21       25.58      8.26 o 
 -12   6   1        0.01       -7.48      7.48 o 
 -11   6   1        2.15        1.57      8.26 o 
 -10   6   1       53.23       53.52      8.26 o 
  -9   6   1       10.73        8.66      7.48 o 
  -8   6   1        7.76       28.73      6.30 o 
  -7   6   1        9.34       28.34      7.08 o 
  -6   6   1       22.39       16.53      7.08 o 
  -5   6   1       33.45       39.75      7.87 o 
  -4   6   1      139.67      114.13      9.45 o 
  -3   6   1       21.89       11.81      7.08 o 
  -2   6   1       57.55       68.09      7.87 o 
  -1   6   1        7.46       20.07      6.30 o 
   0   6   1       26.14       37.70     12.99 o 
   1   6   1        0.38       -0.39      5.90 o 
   2   6   1      183.48      146.80      9.84 o 
   3   6   1        0.27       -4.33      7.48 o 
   4   6   1      124.33      136.17     10.23 o 
   5   6   1       33.10       51.56      7.08 o 
   6   6   1        6.10       -2.75      7.48 o 
   7   6   1        0.48        9.84      7.48 o 
   8   6   1       39.85       39.75      7.08 o 
   9   6   1       68.18       70.45      9.05 o 
  10   6   1        5.67        4.33      7.87 o 
  11   6   1        9.56       -1.18      8.66 o 
  12   6   1       44.17       43.69      9.84 o 
  -7   7   1        0.00        5.51      7.08 o 
  -6   7   1        8.83        0.79      7.87 o 
  -5   7   1        0.61       19.28      6.69 o 
  -4   7   1       19.75       11.81      8.26 o 
  -3   7   1       47.67       30.70      9.05 o 
  -2   7   1        6.38        9.84      7.08 o 
  -1   7   1       13.69        5.51      7.48 o 
   0   7   1        3.47        3.13      5.14 o 
   1   7   1        9.70        2.36      7.87 o 
   2   7   1        0.78       -7.87      7.87 o 
   3   7   1        7.86        7.87      8.26 o 
   4   7   1        0.02       -3.15      7.48 o 
   5   7   1        0.52        5.12      7.08 o 
   6   7   1        5.67        9.05      7.87 o 
   7   7   1        3.98       16.14      7.87 o 
 -21   0   2        5.32       -4.72      8.26 o 
 -20   0   2       21.12       22.83      7.87 o 
 -19   0   2        4.35       11.41      7.87 o 
 -18   0   2      173.41      178.28     10.63 o 
 -17   0   2      215.13      245.58     12.20 o 
 -16   0   2       96.28       88.55     10.23 o 
 -15   0   2      374.64      350.27     12.59 o 
 -14   0   2       25.24       -2.36      7.48 o 
 -13   0   2      564.55      538.39     12.59 o 
 -12   0   2       20.04        2.36      5.51 o 
 -11   0   2      117.79      114.53      7.08 o 
 -10   0   2     1301.82     1375.50     16.14 o 
  -9   0   2      629.03      580.90     10.23 o 
  -8   0   2      148.85      146.41      6.69 o 
  -7   0   2     4167.20     3437.38     83.83 o 
  -6   0   2      205.67      210.56      5.12 o 
  -5   0   2        0.20       -1.57      1.57 o 
  -4   0   2      227.30      234.56      4.33 o 
  -3   0   2     2166.30     1899.34     42.50 o 
  -2   0   2     1742.66     1436.11     32.67 o 
  -1   0   2      281.18      347.91      3.54 o 
   0   0   2      401.56      396.13      2.50 o 
   1   0   2       21.44      117.28      2.36 o 
   2   0   2        1.47       -1.18      1.18 o 
   3   0   2     3678.93     3018.63     58.64 o 
   4   0   2    32748.08    22368.97    176.71 o 
   5   0   2     8373.65     6629.18    105.87 o 
   6   0   2      133.29      120.43      4.72 o 
   7   0   2      315.26      324.69      7.08 o 
   8   0   2       75.36       76.35      4.72 o 
   9   0   2     1433.99     1422.34     16.53 o 
  10   0   2     4485.73     4237.89     29.52 o 
  11   0   2      355.52      351.85     10.63 o 
  12   0   2      307.32      299.90      9.84 o 
  13   0   2        0.86       -1.18      5.12 o 
  14   0   2       14.84       11.81      5.12 o 
  15   0   2      107.94       96.03      8.66 o 
  16   0   2      177.71      190.48     10.23 o 
  17   0   2        0.03       -1.57      7.48 o 
  18   0   2      113.81      146.01     11.02 o 
  19   0   2      106.61      133.42     11.02 o 
  20   0   2       47.34       48.01      9.84 o 
 -21   1   2        2.19        7.87      8.26 o 
 -20   1   2       10.28        9.84      8.26 o 
 -19   1   2       47.70       63.36      8.26 o 
 -18   1   2        4.99        6.30      7.08 o 
 -17   1   2       18.38       20.47      7.48 o 
 -16   1   2      955.08     1013.03     19.28 o 
 -15   1   2      137.08      147.98      9.45 o 
 -14   1   2      331.55      307.37     11.41 o 
 -13   1   2      378.19      368.38     11.02 o 
 -12   1   2       13.07        7.48      3.94 o 
 -11   1   2      252.75      223.15      7.87 o 
 -10   1   2      619.81      549.81     10.63 o 
  -9   1   2        0.30       -3.54      3.54 o 
  -8   1   2     7975.61     7379.71    136.57 o 
  -7   1   2     2002.22     2146.10     16.53 o 
  -6   1   2        0.17       -1.97      1.97 o 
  -5   1   2     1142.18     1098.04     10.23 o 
  -4   1   2      133.86      138.14      3.54 o 
  -3   1   2     5717.61     5262.34     81.47 o 
  -2   1   2     5574.51     5294.22     76.35 o 
  -1   1   2     1539.54     1601.41      9.84 o 
   0   1   2       96.93      109.61      1.95 o 
   1   1   2      298.16      279.43      4.33 o 
   2   1   2      337.11      365.23      5.51 o 
   3   1   2     2557.03     2334.62     57.46 o 
   4   1   2      321.42      390.81      6.30 o 
   5   1   2      713.54      678.50      8.66 o 
   6   1   2       45.80       34.24      2.75 o 
   7   1   2      389.23      367.98      7.48 o 
   8   1   2        1.93        5.51      3.15 o 
   9   1   2     1995.73     2060.70     20.07 o 
  10   1   2      298.73      264.87      8.66 o 
  11   1   2       32.03       24.40      4.72 o 
  12   1   2      118.40      110.98      6.69 o 
  13   1   2       32.42       24.01      5.51 o 
  14   1   2       26.13       27.94      5.51 o 
  15   1   2       94.74      110.20      8.26 o 
  16   1   2        9.54        4.33      6.30 o 
  17   1   2       14.22        7.48      7.48 o 
  18   1   2       64.43       61.00      9.45 o 
  19   1   2       11.78       19.68      8.26 o 
  20   1   2        0.91       -8.66      8.66 o 
 -20   2   2        8.13        1.18      8.26 o 
 -19   2   2        4.56       -7.08      7.08 o 
 -18   2   2       55.58       61.00      8.26 o 
 -17   2   2       12.35        6.69      7.48 o 
 -16   2   2      103.08       82.65      9.05 o 
 -15   2   2       43.87       47.62      7.87 o 
 -14   2   2      122.81      109.02      8.26 o 
 -13   2   2        6.85       12.59      4.72 o 
 -12   2   2      288.57      278.25      9.84 o 
 -11   2   2       27.16       40.54      4.72 o 
 -10   2   2      289.65      283.76      8.66 o 
  -9   2   2      387.10      390.42      9.45 o 
  -8   2   2      690.22      767.45     12.20 o 
  -7   2   2        0.30        3.94      3.54 o 
  -6   2   2      272.50      282.19      7.08 o 
  -5   2   2     2182.15     2283.46     17.32 o 
  -4   2   2     1120.94     1093.71     11.81 o 
  -3   2   2     1239.99     1244.45     11.81 o 
  -2   2   2     1525.27     1674.22     13.38 o 
  -1   2   2      362.29      371.52      6.30 o 
   0   2   2      237.71      261.15      3.90 o 
   1   2   2      471.83      419.54      7.08 o 
   2   2   2      143.20       97.60      3.54 o 
   3   2   2     1738.16     1742.31     14.56 o 
   4   2   2        8.28       16.92      2.75 o 
   5   2   2     1027.23     1105.52     12.59 o 
   6   2   2      467.08      464.01      9.05 o 
   7   2   2      236.28      223.94      7.08 o 
   8   2   2      768.48      739.51     12.59 o 
   9   2   2        3.04        9.84      4.33 o 
  10   2   2      229.16      238.11      8.66 o 
  11   2   2       36.64       19.28      5.51 o 
  12   2   2       43.75       50.38      5.51 o 
  13   2   2      288.70      294.78     11.41 o 
  14   2   2      108.84      112.17      8.66 o 
  15   2   2       97.05       83.04      8.26 o 
  16   2   2       67.53       75.17      8.26 o 
  17   2   2        0.99       -0.79      6.69 o 
  18   2   2       12.74       21.25      8.66 o 
  19   2   2        0.08        5.12      8.26 o 
 -19   3   2        0.17       -0.39      8.26 o 
 -18   3   2       11.74       15.35      7.87 o 
 -17   3   2       38.39       17.32      7.87 o 
 -16   3   2       61.12       63.76      7.87 o 
 -15   3   2       56.54       49.98      7.48 o 
 -14   3   2       16.96        4.72      6.30 o 
 -13   3   2      182.26      162.94      9.05 o 
 -12   3   2        6.06        4.33      5.90 o 
 -11   3   2      488.73      532.10     13.38 o 
 -10   3   2       52.70       48.41      5.90 o 
  -9   3   2      125.06      133.81      7.48 o 
  -8   3   2      472.94      460.47     11.02 o 
  -7   3   2       41.89       57.85      5.51 o 
  -6   3   2     1244.89     1290.89     16.14 o 
  -5   3   2      355.56      377.03      9.05 o 
  -4   3   2        0.09       -3.15      3.15 o 
  -3   3   2      303.49      283.37      7.48 o 
  -2   3   2     1486.12     1648.24     16.14 o 
  -1   3   2     2810.81     3146.54     22.04 o 
   0   3   2      115.54      154.95      4.03 o 
   1   3   2      363.11      444.33      9.05 o 
   2   3   2      849.69      900.47     12.20 o 
   3   3   2      185.10      220.79      7.08 o 
   4   3   2      820.46      942.19     13.38 o 
   5   3   2      204.59      208.59      7.08 o 
   6   3   2      228.15      244.01      7.87 o 
   7   3   2      411.99      451.81     10.63 o 
   8   3   2        4.72        7.87      4.72 o 
   9   3   2      348.69      354.60     11.02 o 
  10   3   2       25.04       22.43      5.51 o 
  11   3   2      174.78      191.67      9.84 o 
  12   3   2      206.71      236.14     10.63 o 
  13   3   2      231.69      268.41     11.81 o 
  14   3   2       84.28       67.69      8.66 o 
  15   3   2      154.11      163.72     10.63 o 
  16   3   2       15.21       11.41      7.08 o 
  17   3   2        1.28       -3.54      7.48 o 
  18   3   2       76.38       67.30     10.23 o 
 -18   4   2        0.20       -0.79      7.87 o 
 -17   4   2       11.76        1.97      7.48 o 
 -16   4   2       10.34        5.51      7.08 o 
 -15   4   2       14.12       13.38      7.08 o 
 -14   4   2       15.17        5.90      6.69 o 
 -13   4   2       30.13       28.34      7.48 o 
 -12   4   2       22.99       25.19      7.08 o 
 -11   4   2       15.65       21.25      6.30 o 
 -10   4   2       91.19       84.62      7.87 o 
  -9   4   2       43.36       44.47      6.69 o 
  -8   4   2        6.76        8.26      5.51 o 
  -7   4   2       76.26       77.93      6.69 o 
  -6   4   2       56.68       55.10      5.51 o 
  -5   4   2        0.17        7.48      4.33 o 
  -4   4   2      133.11      117.28      6.69 o 
  -3   4   2      102.03       99.57      6.30 o 
  -2   4   2       48.12       45.65      4.72 o 
  -1   4   2      348.54      360.90      9.45 o 
   0   4   2      114.30      147.31      4.86 o 
   1   4   2      184.50      179.46      7.48 o 
   2   4   2      703.98      689.13     12.99 o 
   3   4   2      673.69      730.06     13.77 o 
   4   4   2      135.35      138.53      7.08 o 
   5   4   2      243.65      254.24      9.05 o 
   6   4   2      185.97      162.54      7.87 o 
   7   4   2      126.30      104.69      7.48 o 
   8   4   2      253.43      267.62     10.63 o 
   9   4   2        0.40        3.15      5.51 o 
  10   4   2      187.45      194.81      9.84 o 
  11   4   2       63.59       52.34      7.48 o 
  12   4   2      103.07       96.03      8.66 o 
  13   4   2       13.90       17.71      6.69 o 
  14   4   2        6.35        4.72      7.08 o 
  15   4   2        5.26       14.17      6.69 o 
  16   4   2        1.78       11.41      7.08 o 
  17   4   2        7.17        8.66      8.26 o 
 -16   5   2        5.95       12.99      8.66 o 
 -15   5   2        8.54       15.74      8.26 o 
 -14   5   2        0.29        3.94      6.30 o 
 -13   5   2        0.00       -7.48      7.48 o 
 -12   5   2       28.96       20.47      7.87 o 
 -11   5   2      262.23      271.56     12.20 o 
 -10   5   2        1.30        7.87      6.69 o 
  -9   5   2        0.55       18.50      6.30 o 
  -8   5   2        1.00        9.84      5.51 o 
  -7   5   2       61.15       71.23      7.48 o 
  -6   5   2       12.82       14.56      6.30 o 
  -5   5   2      177.57      178.28      9.84 o 
  -4   5   2      641.65      581.69     14.96 o 
  -3   5   2      907.44      960.29     17.71 o 
  -2   5   2       29.04       31.09      5.90 o 
  -1   5   2       30.49        9.05      6.30 o 
   0   5   2      307.97      264.58      7.37 o 
   1   5   2      212.59      185.76      9.05 o 
   2   5   2       42.31       51.95      6.30 o 
   3   5   2       16.35       14.17      5.51 o 
   4   5   2       60.45       72.42      6.69 o 
   5   5   2       56.61       56.28      7.87 o 
   6   5   2     1115.10     1083.87     19.68 o 
   7   5   2        1.66       -2.36      6.69 o 
   8   5   2       67.82       53.92      8.26 o 
   9   5   2       11.01        7.08      7.08 o 
  10   5   2        0.77        7.08      5.90 o 
  11   5   2        4.01        7.48      6.69 o 
  12   5   2        0.38       -2.36      7.48 o 
  13   5   2       31.45       28.34      8.66 o 
  14   5   2        7.37        5.90      7.87 o 
  15   5   2        9.45        9.45      7.87 o 
 -13   6   2       23.17       36.99      9.05 o 
 -12   6   2        6.09        9.84      8.26 o 
 -11   6   2        2.01       12.99      7.48 o 
 -10   6   2        9.45        1.57      8.26 o 
  -9   6   2        0.88       19.68      6.30 o 
  -8   6   2        0.47        1.97      7.08 o 
  -7   6   2        0.01       -0.39      6.30 o 
  -6   6   2       11.59       25.19      7.08 o 
  -5   6   2      326.01      273.13     12.59 o 
  -4   6   2      207.65      204.26     11.41 o 
  -3   6   2        7.32       16.53      7.08 o 
  -2   6   2        0.28       -6.69      6.69 o 
  -1   6   2      101.60       83.44      8.26 o 
   0   6   2        0.07        0.39      4.45 o 
   1   6   2        1.78       -6.69      6.69 o 
   2   6   2       40.20       40.93      7.48 o 
   3   6   2      113.17       93.67      9.45 o 
   4   6   2       21.24       29.91      7.87 o 
   5   6   2       75.04       69.66      9.05 o 
   6   6   2        2.67        0.39      7.87 o 
   7   6   2      316.41      291.63     14.17 o 
   8   6   2        2.90       -1.18      7.48 o 
   9   6   2        1.84       -2.75      7.48 o 
  10   6   2        2.45       -0.79      8.26 o 
  11   6   2        1.75        3.15      7.87 o 
  12   6   2        3.77        3.94      8.66 o 
  -7   7   2        0.01       -0.39      7.48 o 
  -6   7   2        4.93       16.14      7.08 o 
  -5   7   2        0.07       -1.97      7.08 o 
  -4   7   2        9.31       -0.39      8.26 o 
  -3   7   2        3.80        8.26      7.48 o 
  -2   7   2       43.28       42.90      8.66 o 
  -1   7   2        0.93       -7.87      7.87 o 
   0   7   2       11.13       14.23      5.14 o 
   1   7   2       59.34       43.29      9.05 o 
   2   7   2       17.52       28.73      8.26 o 
   3   7   2        0.02       -2.36      7.87 o 
   4   7   2       35.16       35.81      9.05 o 
   5   7   2        9.38        7.08      7.87 o 
   6   7   2        6.31        4.72      8.26 o 
   7   7   2       11.81        8.66      8.66 o 
 -21   1   3        9.26        9.05      7.48 o 
 -20   1   3       25.62       19.28      7.87 o 
 -19   1   3        1.51       -2.75      6.69 o 
 -18   1   3      116.25      110.98      9.45 o 
 -17   1   3       22.20       36.99      7.48 o 
 -16   1   3       38.11       35.03      9.05 o 
 -15   1   3     1827.23     1889.10     24.79 o 
 -14   1   3        0.06       -5.90      5.90 o 
 -13   1   3       38.62       15.74      5.51 o 
 -12   1   3        4.08        3.54      4.33 o 
 -11   1   3        0.02       -2.36      3.54 o 
 -10   1   3      740.30      724.16     12.20 o 
  -9   1   3      638.44      595.07     10.63 o 
  -8   1   3     1931.38     2051.25     18.10 o 
  -7   1   3     5763.42     5550.82    112.56 o 
  -6   1   3      453.18      446.69      7.48 o 
  -5   1   3     1455.41     1561.66     12.59 o 
  -4   1   3      559.25      585.23      7.48 o 
  -3   1   3     6267.56     6363.92     93.67 o 
  -2   1   3     1929.22     2206.71     12.59 o 
  -1   1   3     8563.78     7779.57     96.42 o 
   0   1   3       30.13       43.88      1.67 o 
   1   1   3     1636.56     1637.62     11.02 o 
   2   1   3    51610.16    45075.61    251.88 o 
   3   1   3       78.01       83.44      3.94 o 
   4   1   3      107.00       98.78      3.94 o 
   5   1   3        5.04        1.18      2.36 o 
   6   1   3       12.53       12.99      2.75 o 
   7   1   3      422.91      434.89      8.66 o 
   8   1   3      239.84      184.19      6.69 o 
   9   1   3     1639.32     1600.62     17.71 o 
  10   1   3      169.73      161.36      7.48 o 
  11   1   3       18.83       13.77      4.72 o 
  12   1   3        2.96       -0.79      4.33 o 
  13   1   3        8.55       15.74      5.12 o 
  14   1   3       31.63       27.94      6.30 o 
  15   1   3       53.01       57.07      7.48 o 
  16   1   3        3.33        5.12      6.30 o 
  17   1   3        5.92        1.97      7.08 o 
  18   1   3       30.92       37.39      8.66 o 
  19   1   3      152.58      151.13     12.99 o 
  20   1   3        1.32        2.36      8.66 o 
 -20   2   3        0.52       -1.18      7.48 o 
 -19   2   3        0.46       -5.12      7.08 o 
 -18   2   3        0.59        1.57      6.69 o 
 -17   2   3      122.33      133.81      9.84 o 
 -16   2   3      606.25      596.64     16.53 o 
 -15   2   3       21.68       27.55      6.69 o 
 -14   2   3      230.93      225.91     10.23 o 
 -13   2   3        0.55       -1.97      5.12 o 
 -12   2   3      518.67      525.80     12.59 o 
 -11   2   3       88.46       95.64      6.30 o 
 -10   2   3      193.69      220.79      7.87 o 
  -9   2   3       86.67       92.88      5.51 o 
  -8   2   3        0.08       -3.15      3.54 o 
  -7   2   3      182.97      198.36      6.30 o 
  -6   2   3     1175.66     1210.60     13.77 o 
  -5   2   3     1144.81     1360.55     13.77 o 
  -4   2   3      140.10      152.31      5.12 o 
  -3   2   3      159.25      151.13      4.72 o 
  -2   2   3      365.97      351.06      6.69 o 
  -1   2   3       53.65       44.87      2.75 o 
   0   2   3        0.41       -1.39      1.39 o 
   1   2   3     1255.07     1365.67     12.59 o 
   2   2   3        0.73       -1.57      2.36 o 
   3   2   3     1728.78     1754.51     15.35 o 
   4   2   3     1786.61     1804.88     16.14 o 
   5   2   3        7.93        7.08      3.15 o 
   6   2   3       66.18       43.69      3.94 o 
   7   2   3        8.24       13.77      3.54 o 
   8   2   3       92.34       99.97      5.90 o 
   9   2   3       16.75       16.53      4.33 o 
  10   2   3      273.36      275.89      9.84 o 
  11   2   3       30.96       32.67      5.51 o 
  12   2   3       15.87        9.84      5.51 o 
  13   2   3       93.67       96.03      7.87 o 
  14   2   3       38.60       39.75      6.69 o 
  15   2   3       15.39       17.32      7.08 o 
  16   2   3       12.28        5.12      7.48 o 
  17   2   3       11.40       11.41      7.48 o 
  18   2   3        5.50        8.66      7.87 o 
  19   2   3       17.28       21.25      8.66 o 
 -19   3   3       39.03       38.18      8.66 o 
 -18   3   3      111.84      127.12     10.63 o 
 -17   3   3       17.96       15.35      7.48 o 
 -16   3   3        0.46        1.18      5.90 o 
 -15   3   3       89.06      100.36      8.26 o 
 -14   3   3        4.46        4.33      5.90 o 
 -13   3   3       31.66       33.85      6.69 o 
 -12   3   3      498.76      505.73     13.77 o 
 -11   3   3      575.81      567.52     13.38 o 
 -10   3   3       63.62       59.82      6.30 o 
  -9   3   3      113.57      107.84      6.69 o 
  -8   3   3      237.03      242.04      8.66 o 
  -7   3   3      410.09      373.89      9.84 o 
  -6   3   3     1669.56     1824.95     19.28 o 
  -5   3   3      372.53      398.68      9.45 o 
  -4   3   3      119.29      113.35      5.51 o 
  -3   3   3       56.09       47.23      3.94 o 
  -2   3   3      519.01      553.35      9.84 o 
  -1   3   3     2403.78     2536.12     20.07 o 
   0   3   3      995.70      904.61     23.22 o 
   1   3   3        3.24        4.72      3.15 o 
   2   3   3       96.76       99.18      5.12 o 
   3   3   3       78.31       65.73      4.72 o 
   4   3   3      669.10      711.96     11.81 o 
   5   3   3      161.47      149.55      6.69 o 
   6   3   3      469.58      463.22     10.63 o 
   7   3   3      263.56      267.62      8.66 o 
   8   3   3       20.20       12.99      4.72 o 
   9   3   3      150.07      154.28      8.26 o 
  10   3   3     1175.81     1201.16     19.68 o 
  11   3   3      866.10      840.65     17.32 o 
  12   3   3       50.94       33.85      7.48 o 
  13   3   3        5.33       13.38      6.30 o 
  14   3   3        2.85       16.92      6.69 o 
  15   3   3       46.47       41.32      8.26 o 
  16   3   3       18.15       17.71      8.26 o 
  17   3   3       41.46       35.81      8.66 o 
  18   3   3        2.69        0.00      8.26 o 
 -18   4   3        0.41       -1.97      8.26 o 
 -17   4   3       27.32       24.01      8.26 o 
 -16   4   3        0.51       -7.48      7.48 o 
 -15   4   3        3.26       -0.79      7.08 o 
 -14   4   3      219.93      227.09     11.81 o 
 -13   4   3      102.00       92.09      8.66 o 
 -12   4   3       12.09        2.36      7.48 o 
 -11   4   3      259.95      302.26     12.20 o 
 -10   4   3      142.72      133.42      9.45 o 
  -9   4   3      129.95      123.19      8.26 o 
  -8   4   3      478.62      491.17     12.99 o 
  -7   4   3        8.97       10.63      5.51 o 
  -6   4   3      210.40      223.94      8.66 o 
  -5   4   3      627.43      656.07     13.77 o 
  -4   4   3      101.42       94.46      6.69 o 
  -3   4   3        2.86        2.75      4.33 o 
  -2   4   3      503.22      482.51     11.02 o 
  -1   4   3      125.99      118.46      6.30 o 
   0   4   3      254.44      287.22      6.26 o 
   1   4   3       74.86       63.76      5.90 o 
   2   4   3      616.73      626.16     12.59 o 
   3   4   3      442.13      443.94     11.02 o 
   4   4   3       59.65       57.46      5.90 o 
   5   4   3       54.99       58.64      6.30 o 
   6   4   3      174.61      175.92      8.66 o 
   7   4   3       54.56       66.91      6.69 o 
   8   4   3      461.58      462.04     13.38 o 
   9   4   3      182.04      184.97      9.84 o 
  10   4   3       83.12       85.40      7.87 o 
  11   4   3        0.07       -6.30      6.30 o 
  12   4   3        1.06        6.69      6.30 o 
  13   4   3        9.24       -1.97      7.08 o 
  14   4   3       37.18       38.18      7.87 o 
  15   4   3        4.02        6.69      6.69 o 
  16   4   3        0.78       -5.90      7.48 o 
  17   4   3       12.73       -3.54      9.05 o 
 -16   5   3       12.24       27.55      7.48 o 
 -15   5   3       26.44       58.64      8.66 o 
 -14   5   3        0.14       18.10      6.30 o 
 -13   5   3        5.29       12.20      6.69 o 
 -12   5   3       38.54       49.98      7.87 o 
 -11   5   3        0.17        3.54      6.30 o 
 -10   5   3        5.11        3.94      6.69 o 
  -9   5   3      129.05      151.92      9.84 o 
  -8   5   3       85.96       81.07      8.26 o 
  -7   5   3      149.90      117.28      8.66 o 
  -6   5   3        3.21       14.96      6.30 o 
  -5   5   3       58.30       45.26      7.08 o 
  -4   5   3      420.04      502.97     13.38 o 
  -3   5   3      326.35      299.90     11.02 o 
  -2   5   3      767.95      743.44     16.14 o 
  -1   5   3       13.11       12.59      6.30 o 
   0   5   3       31.37       28.94      4.03 o 
   1   5   3       51.33       69.66      6.69 o 
   2   5   3       56.60       53.52      7.08 o 
   3   5   3       23.78       18.89      6.30 o 
   4   5   3      100.80      111.38      8.26 o 
   5   5   3        0.38        4.72      5.90 o 
   6   5   3       41.62       14.56      7.48 o 
   7   5   3       65.82       84.62      8.66 o 
   8   5   3      228.92      227.87     11.41 o 
   9   5   3       10.32       12.20      6.69 o 
  10   5   3        0.85        2.36      6.30 o 
  11   5   3        0.65       -7.48      7.48 o 
  12   5   3        3.14        0.00      6.69 o 
  13   5   3      196.61      227.09     12.99 o 
  14   5   3       53.63       66.12      9.45 o 
 -13   6   3        6.26       10.23      8.26 o 
 -12   6   3        0.21        3.94      8.26 o 
 -11   6   3        7.56       13.38      7.08 o 
 -10   6   3       56.54       53.92      9.45 o 
  -9   6   3        2.24        2.36      7.48 o 
  -8   6   3       27.41       20.47      7.87 o 
  -7   6   3       73.79       85.80      8.66 o 
  -6   6   3        1.02       -1.97      6.30 o 
  -5   6   3      169.76      185.37     11.41 o 
  -4   6   3       56.29       57.85      8.66 o 
  -3   6   3        2.18        3.94      6.30 o 
  -2   6   3        0.76       -1.18      6.30 o 
  -1   6   3       17.06       14.56      6.69 o 
   0   6   3        2.07        1.97      7.48 o 
   1   6   3       91.68       98.00      8.66 o 
   2   6   3        1.21       14.17      5.90 o 
   3   6   3        1.63        7.48      6.69 o 
   4   6   3        2.14        1.18      7.08 o 
   5   6   3       21.80       25.58      7.48 o 
   6   6   3       32.44       29.12      9.05 o 
   7   6   3       10.80       16.92      7.87 o 
   8   6   3      107.01       99.18     10.63 o 
   9   6   3        5.03        3.15      7.87 o 
  10   6   3        0.05        1.18      8.26 o 
  11   6   3        7.29        9.45      7.87 o 
  -7   7   3        6.21       10.63      7.48 o 
  -6   7   3       34.91       21.65      8.66 o 
  -5   7   3        6.98        3.15      7.87 o 
  -4   7   3        2.67       -3.94      7.87 o 
  -3   7   3       29.22       41.72      8.26 o 
  -2   7   3        6.48       17.32      7.08 o 
  -1   7   3        0.01       -0.39      7.48 o 
   0   7   3       12.88        9.74      9.25 o 
   1   7   3        0.51        0.00      7.08 o 
   2   7   3        0.02        1.18      7.48 o 
   3   7   3        0.03       -7.87      7.87 o 
   4   7   3        3.76        3.54      7.87 o 
   5   7   3        0.54        1.18      7.48 o 
   6   7   3       36.74       36.60      9.45 o 
 -21   0   4       31.74       22.43      9.05 o 
 -20   0   4       16.68       12.99      7.48 o 
 -19   0   4       58.91       66.91      8.26 o 
 -18   0   4       10.96        7.87      8.26 o 
 -17   0   4      700.68      688.34     17.32 o 
 -16   0   4      157.11       96.82     12.59 o 
 -15   0   4     1600.28     1646.28     22.83 o 
 -14   0   4     1299.50     1246.02     20.47 o 
 -13   0   4      413.31      429.77     12.20 o 
 -12   0   4      298.45      296.35      9.84 o 
 -11   0   4     1405.78     1381.41     17.32 o 
 -10   0   4      216.59      177.10      7.48 o 
  -9   0   4      240.68      231.81      6.69 o 
  -8   0   4       81.03      138.14      5.12 o 
  -7   0   4        0.38        0.00      1.97 o 
  -6   0   4      592.73      523.05      7.87 o 
  -5   0   4     3718.25     3353.16     75.96 o 
  -4   0   4     1571.01     1528.21     11.41 o 
  -3   0   4     1462.75     1367.24     10.23 o 
  -2   0   4       50.93       54.71      2.36 o 
  -1   0   4      125.35      136.17      3.15 o 
   0   0   4       83.60       70.06      1.67 o 
   1   0   4     2908.76     2700.63     59.03 o 
   2   0   4   111810.16    60066.06    290.45 o 
   3   0   4    17972.49    15119.14    155.85 o 
   4   0   4       59.96       44.08      3.54 o 
   5   0   4       24.86       24.01      2.75 o 
   6   0   4      433.21      433.31      8.26 o 
   7   0   4     1782.08     1665.95     16.53 o 
   8   0   4      329.85      332.56      8.26 o 
   9   0   4       33.36       42.50      4.72 o 
  10   0   4      334.62      334.92      9.84 o 
  11   0   4      533.44      530.13     12.59 o 
  12   0   4      115.19      105.08      7.48 o 
  13   0   4        7.13        0.39      5.51 o 
  14   0   4      161.57      158.21      9.45 o 
  15   0   4        6.11       -2.36      6.30 o 
  16   0   4        1.58       -6.69      6.69 o 
  17   0   4        6.06        6.30      7.08 o 
  18   0   4        6.39       -3.94      7.08 o 
  19   0   4       55.09       64.54     10.23 o 
  20   0   4       93.84      110.20     11.81 o 
 -21   1   4        0.77       -4.72      8.26 o 
 -20   1   4       18.61       26.37      7.08 o 
 -19   1   4        3.01       -2.36      6.69 o 
 -18   1   4       11.04        0.00      6.30 o 
 -17   1   4       19.86       22.43      6.30 o 
 -16   1   4       19.39       15.35      6.69 o 
 -15   1   4      152.20      149.16      9.84 o 
 -14   1   4       18.39       16.92      6.30 o 
 -13   1   4      290.07      273.13      9.84 o 
 -12   1   4      355.55      327.05      9.84 o 
 -11   1   4      691.35      672.60     12.59 o 
 -10   1   4      100.47       84.22      5.51 o 
  -9   1   4      458.20      400.65      8.66 o 
  -8   1   4       10.67       -3.15      3.15 o 
  -7   1   4      897.00      909.92     11.41 o 
  -6   1   4     1573.98     1573.07     14.17 o 
  -5   1   4     2079.37     2168.93     15.74 o 
  -4   1   4     1295.87     1389.67     11.81 o 
  -3   1   4     3939.72     4006.48     18.89 o 
  -2   1   4      674.81      666.30      7.48 o 
  -1   1   4      552.41      545.48      6.69 o 
   0   1   4     8205.31     7554.73     73.75 o 
   1   1   4     1430.57     1654.15     12.20 o 
   2   1   4    39733.61    36147.63    244.01 o 
   3   1   4     2743.05     3056.02     18.10 o 
   4   1   4      671.44      741.47      9.45 o 
   5   1   4       85.22       87.76      4.33 o 
   6   1   4      582.77      516.36      9.45 o 
   7   1   4       23.57       23.61      3.94 o 
   8   1   4      970.90      957.93     13.77 o 
   9   1   4       21.29       18.50      4.33 o 
  10   1   4      169.15      152.70      7.08 o 
  11   1   4       19.60        7.87      4.72 o 
  12   1   4       33.69       41.72      5.90 o 
  13   1   4      192.16      203.47      9.45 o 
  14   1   4        4.12       12.99      5.51 o 
  15   1   4       31.60       35.81      6.69 o 
  16   1   4       48.43       46.44      7.48 o 
  17   1   4        5.81       10.23      6.30 o 
  18   1   4       34.92       12.20      9.05 o 
  19   1   4       96.92       99.57     11.41 o 
 -20   2   4        3.97       12.20      7.48 o 
 -19   2   4       43.84       43.29      8.26 o 
 -18   2   4        3.10       -1.97      7.08 o 
 -17   2   4       91.02       83.04      8.26 o 
 -16   2   4       55.19       45.65      7.48 o 
 -15   2   4      212.98      192.85      9.84 o 
 -14   2   4      249.52      261.72     10.63 o 
 -13   2   4      194.38      176.32      9.05 o 
 -12   2   4       27.12       26.37      5.51 o 
 -11   2   4       19.53       20.07      4.72 o 
 -10   2   4       13.96       19.28      3.94 o 
  -9   2   4      694.31      726.52     12.59 o 
  -8   2   4      489.79      525.80     10.23 o 
  -7   2   4     1446.42     1664.77     16.92 o 
  -6   2   4       73.13       81.07      5.12 o 
  -5   2   4     3256.08     3819.14     23.22 o 
  -4   2   4      766.19      815.07     10.63 o 
  -3   2   4      692.59      680.08      9.45 o 
  -2   2   4      938.03     1006.74     11.41 o 
  -1   2   4      282.02      297.14      6.30 o 
   0   2   4      291.14      273.38      4.45 o 
   1   2   4      384.93      421.51      7.48 o 
   2   2   4      125.61      113.35      4.72 o 
   3   2   4      354.25      337.68      7.48 o 
   4   2   4     2283.54     2325.57     18.89 o 
   5   2   4     1243.39     1401.87     15.35 o 
   6   2   4      450.44      478.57      9.84 o 
   7   2   4       87.75       88.95      5.51 o 
   8   2   4      129.76      147.59      6.69 o 
   9   2   4       31.14       24.01      5.12 o 
  10   2   4      492.14      504.15     12.59 o 
  11   2   4       24.97       32.27      5.51 o 
  12   2   4      250.21      244.40     10.63 o 
  13   2   4       70.54       69.27      7.87 o 
  14   2   4       54.08       50.38      7.08 o 
  15   2   4      163.89      167.66     11.02 o 
  16   2   4        0.04        6.30      6.69 o 
  17   2   4       33.31       43.29      8.26 o 
  18   2   4        1.30        0.00      8.26 o 
  19   2   4       37.24       28.34      9.84 o 
 -19   3   4       35.14       51.95      9.05 o 
 -18   3   4        1.01       10.23      7.08 o 
 -17   3   4       18.69       18.10      7.48 o 
 -16   3   4       56.91       49.59      7.87 o 
 -15   3   4       59.59       46.83      7.87 o 
 -14   3   4       21.49       13.38      6.69 o 
 -13   3   4       68.14       78.32      7.87 o 
 -12   3   4       14.96        7.48      5.90 o 
 -11   3   4      182.05      180.65      9.05 o 
 -10   3   4      185.89      183.01      8.66 o 
  -9   3   4      178.49      160.18      7.48 o 
  -8   3   4       33.46       36.60      4.72 o 
  -7   3   4      155.38      131.45      6.69 o 
  -6   3   4      654.93      715.10     12.59 o 
  -5   3   4      217.53      271.56      7.87 o 
  -4   3   4      357.80      366.01      8.66 o 
  -3   3   4      424.64      440.40      9.05 o 
  -2   3   4      485.26      445.91      9.45 o 
  -1   3   4      596.40      612.78     10.63 o 
   0   3   4     1031.50     1008.61     10.04 o 
   1   3   4       43.48       55.89      4.72 o 
   2   3   4     1360.97     1365.27     15.74 o 
   3   3   4       20.28       22.04      3.94 o 
   4   3   4        7.72        5.90      3.94 o 
   5   3   4       31.23       30.30      4.33 o 
   6   3   4      247.61      241.65      8.26 o 
   7   3   4      214.37      215.67      8.26 o 
   8   3   4       33.75       34.24      5.12 o 
   9   3   4      131.79      127.91      7.87 o 
  10   3   4       52.32       49.20      6.69 o 
  11   3   4       82.47       92.09      8.26 o 
  12   3   4        1.62        4.72      6.30 o 
  13   3   4       81.12       92.88      8.66 o 
  14   3   4       18.25       26.37      7.08 o 
  15   3   4        0.10       14.96      6.69 o 
  16   3   4       23.68       26.76      8.26 o 
  17   3   4        2.56       10.63      7.87 o 
  18   3   4       16.32        5.51      9.45 o 
 -18   4   4        2.04        5.51      8.26 o 
 -17   4   4        8.12       16.92      7.48 o 
 -16   4   4        9.95       20.07      6.69 o 
 -15   4   4       42.11       34.24      7.08 o 
 -14   4   4       11.46       -0.39      6.69 o 
 -13   4   4       17.10       20.07      6.30 o 
 -12   4   4       26.22       22.04      7.08 o 
 -11   4   4      296.68      288.88     11.81 o 
 -10   4   4      417.86      429.77     13.38 o 
  -9   4   4      379.57      414.42     12.99 o 
  -8   4   4      149.52      122.40      8.26 o 
  -7   4   4      769.26      698.18     14.56 o 
  -6   4   4      156.16      150.73      8.26 o 
  -5   4   4       66.98       88.16      6.69 o 
  -4   4   4      206.60      195.99      8.26 o 
  -3   4   4        3.24        6.69      4.72 o 
  -2   4   4      208.94      199.14      7.87 o 
  -1   4   4       48.15       50.77      5.51 o 
   0   4   4       87.33       79.89      4.03 o 
   1   4   4        0.60       -3.94      4.33 o 
   2   4   4      133.51      129.09      7.48 o 
   3   4   4       10.01       11.02      4.72 o 
   4   4   4        0.11       -1.18      4.72 o 
   5   4   4        5.51        5.51      4.72 o 
   6   4   4      343.98      316.03     10.63 o 
   7   4   4      186.89      202.29      9.45 o 
   8   4   4      101.89       98.78      8.26 o 
   9   4   4      257.81      233.38     11.02 o 
  10   4   4       24.36       22.04      6.69 o 
  11   4   4       31.02       35.81      7.48 o 
  12   4   4       11.28        9.05      6.69 o 
  13   4   4       25.00       21.65      7.08 o 
  14   4   4        0.00        3.94      7.08 o 
  15   4   4        9.27        7.87      8.26 o 
  16   4   4        0.57        0.00      7.48 o 
 -16   5   4        8.43        4.33      8.26 o 
 -15   5   4        0.41        1.18      7.48 o 
 -14   5   4        5.86       14.17      7.08 o 
 -13   5   4        3.43       14.96      7.08 o 
 -12   5   4       19.33       24.79      7.08 o 
 -11   5   4        8.62        9.05      7.08 o 
 -10   5   4      101.22      111.77      9.05 o 
  -9   5   4      168.98      164.12     10.23 o 
  -8   5   4      116.47      105.48      8.66 o 
  -7   5   4      337.86      366.01     12.59 o 
  -6   5   4      132.38      152.70      8.66 o 
  -5   5   4       62.15       59.03      7.48 o 
  -4   5   4        0.83        3.15      5.90 o 
  -3   5   4        3.45        3.15      5.90 o 
  -2   5   4        7.14       -4.33      7.08 o 
  -1   5   4      981.07      923.30     17.71 o 
   0   5   4       23.60       20.11      4.31 o 
   1   5   4        1.42        0.39      5.51 o 
   2   5   4       72.99       73.60      7.08 o 
   3   5   4        4.77        8.66      5.90 o 
   4   5   4      169.99      162.94      9.45 o 
   5   5   4       36.12       39.36      7.08 o 
   6   5   4       96.45      107.84      8.66 o 
   7   5   4       73.50       68.87      8.66 o 
   8   5   4        5.32       17.32      6.69 o 
   9   5   4        5.63        8.66      7.48 o 
  10   5   4      120.73      129.48     10.23 o 
  11   5   4       27.90       27.16      8.66 o 
  12   5   4       13.97       12.59      8.26 o 
  13   5   4        7.22       19.68      7.87 o 
  14   5   4        0.04       -3.94      8.66 o 
 -12   6   4        7.44       22.43      7.87 o 
 -11   6   4        0.63       -3.94      7.48 o 
 -10   6   4        9.92        2.75      7.48 o 
  -9   6   4       55.98       41.32      9.45 o 
  -8   6   4        8.61        5.12      7.48 o 
  -7   6   4       48.07       57.07      7.87 o 
  -6   6   4        4.10        0.00      7.08 o 
  -5   6   4        3.67        1.97      7.08 o 
  -4   6   4      185.74      181.04     10.63 o 
  -3   6   4      225.96      202.69     11.41 o 
  -2   6   4      210.31      186.16     11.41 o 
  -1   6   4        1.64       -5.90      6.69 o 
   0   6   4        0.01       -1.38      4.45 o 
   1   6   4        1.98       -3.94      6.30 o 
   2   6   4        0.15        2.75      5.90 o 
   3   6   4       24.24       26.37      7.48 o 
   4   6   4       12.81       16.14      7.08 o 
   5   6   4       34.22       36.99      7.48 o 
   6   6   4        0.00        5.90      7.48 o 
   7   6   4      150.22      157.43     11.41 o 
   8   6   4        5.92        3.54      7.48 o 
   9   6   4       21.01       26.76      8.26 o 
  10   6   4       23.10       14.17      7.87 o 
  11   6   4        3.91        7.08      7.87 o 
  -7   7   4        1.14       11.81      6.69 o 
  -6   7   4       46.12       25.19      9.45 o 
  -5   7   4        2.78        5.51      8.26 o 
  -4   7   4       25.04       30.30      9.05 o 
  -3   7   4        0.07        3.15      7.08 o 
  -2   7   4       10.90       12.20      7.48 o 
  -1   7   4       31.09       29.91      7.87 o 
   0   7   4        0.16       -5.70      5.70 o 
   1   7   4        6.50       14.96      7.87 o 
   2   7   4       11.13       21.25      7.48 o 
   3   7   4        1.62        5.12      7.87 o 
   4   7   4        4.10       -1.18      7.87 o 
   5   7   4        5.96       17.71      7.08 o 
 -21   1   5       16.53       -3.15      8.66 o 
 -20   1   5        3.67        4.72      7.87 o 
 -19   1   5       60.85       74.38      7.87 o 
 -18   1   5       16.25       16.92      6.69 o 
 -17   1   5        3.85       -2.36      6.69 o 
 -16   1   5       85.25       92.88      8.26 o 
 -15   1   5       63.48       50.77      7.87 o 
 -14   1   5       89.12       83.44      8.26 o 
 -13   1   5        0.23       -5.51      5.51 o 
 -12   1   5      219.13      209.77      8.26 o 
 -11   1   5      149.59      149.16      7.08 o 
 -10   1   5     1247.67     1241.69     16.14 o 
  -9   1   5      408.30      454.96      9.45 o 
  -8   1   5       62.35       27.16      3.54 o 
  -7   1   5      297.95      297.14      7.48 o 
  -6   1   5      230.21      262.11      6.69 o 
  -5   1   5     1857.41     1939.09     15.35 o 
  -4   1   5     2142.62     2310.61     16.14 o 
  -3   1   5     1439.54     1501.44     12.59 o 
  -2   1   5      772.56      799.33      9.05 o 
  -1   1   5      982.41      993.75      9.84 o 
   0   1   5      148.62      165.23      9.25 o 
   1   1   5     3235.77     3477.13     18.89 o 
   2   1   5      226.81      246.37      5.90 o 
   3   1   5       43.51       36.21      3.94 o 
   4   1   5        2.37       -1.18      2.75 o 
   5   1   5      671.22      714.32     11.02 o 
   6   1   5      987.14      957.54     12.99 o 
   7   1   5     1106.71     1069.31     14.56 o 
   8   1   5        2.68        1.57      3.94 o 
   9   1   5       55.87       49.59      5.12 o 
  10   1   5        6.78        1.18      4.33 o 
  11   1   5      159.10      174.35      8.26 o 
  12   1   5      100.95       86.98      7.08 o 
  13   1   5       85.98      104.29      7.87 o 
  14   1   5       44.94       38.96      7.08 o 
  15   1   5        0.12       -2.36      6.30 o 
  16   1   5        3.09        7.08      6.30 o 
  17   1   5        6.02        3.54      7.08 o 
  18   1   5        0.35       -5.12      7.48 o 
  19   1   5        2.26        7.87      8.66 o 
 -20   2   5        9.80       -1.18      7.87 o 
 -19   2   5       41.72       59.03      8.66 o 
 -18   2   5       35.89       37.39      8.26 o 
 -17   2   5       92.31       84.62      9.05 o 
 -16   2   5        9.71       13.38      6.69 o 
 -15   2   5       70.16       62.97      7.87 o 
 -14   2   5        2.05        0.39      5.90 o 
 -13   2   5      808.12      828.06     16.53 o 
 -12   2   5      574.00      602.94     13.77 o 
 -11   2   5      378.06      414.42     11.02 o 
 -10   2   5       27.89       25.98      4.33 o 
  -9   2   5      162.70      164.90      6.69 o 
  -8   2   5      122.14       94.85      5.90 o 
  -7   2   5     2326.25     2570.76     21.25 o 
  -6   2   5     4707.60     5053.75     28.34 o 
  -5   2   5     4427.09     4895.14     27.16 o 
  -4   2   5     1526.42     1740.73     15.74 o 
  -3   2   5       28.10       43.29      3.54 o 
  -2   2   5     1011.21     1111.03     12.20 o 
  -1   2   5      150.15      136.17      5.12 o 
   0   2   5     1656.27     1744.48     37.19 o 
   1   2   5        0.78        2.75      2.75 o 
   2   2   5      873.43      922.51     11.81 o 
   3   2   5        0.13        9.84      2.75 o 
   4   2   5       71.39       85.80      5.12 o 
   5   2   5       39.95       37.78      4.33 o 
   6   2   5      388.96      417.18      9.84 o 
   7   2   5      159.01      147.98      7.08 o 
   8   2   5      253.33      251.88      8.66 o 
   9   2   5        0.07       -4.72      4.72 o 
  10   2   5        6.35        5.51      4.72 o 
  11   2   5        0.07       -2.36      5.12 o 
  12   2   5       46.58       40.14      6.69 o 
  13   2   5       92.67       83.04      8.66 o 
  14   2   5       17.51       24.01      7.08 o 
  15   2   5        0.70        1.57      6.69 o 
  16   2   5       10.20       15.74      7.48 o 
  17   2   5       39.84       25.98      9.05 o 
  18   2   5       36.65       45.26      9.45 o 
 -19   3   5        2.06        9.45      7.87 o 
 -18   3   5       90.69      127.51     10.23 o 
 -17   3   5       39.96       36.60      7.08 o 
 -16   3   5        2.06       -5.12      6.69 o 
 -15   3   5        5.02       -0.39      6.30 o 
 -14   3   5       15.12       16.92      6.69 o 
 -13   3   5       36.27       44.87      7.08 o 
 -12   3   5       73.09       86.58      7.48 o 
 -11   3   5      127.56      109.80      7.87 o 
 -10   3   5      441.88      423.08     11.81 o 
  -9   3   5      167.36      181.04      8.26 o 
  -8   3   5      415.89      417.57     10.63 o 
  -7   3   5      242.94      260.15      8.66 o 
  -6   3   5       70.93       90.52      5.90 o 
  -5   3   5      440.13      508.09     10.63 o 
  -4   3   5       19.85       27.94      3.94 o 
  -3   3   5       16.52       21.65      3.54 o 
  -2   3   5      494.78      515.96      9.84 o 
  -1   3   5     1543.29     1693.50     17.32 o 
   0   3   5      451.09      494.66      8.46 o 
   1   3   5      203.06      220.00      7.48 o 
   2   3   5        4.41        0.00      3.54 o 
   3   3   5      344.52      344.76      9.05 o 
   4   3   5      738.12      653.71     12.20 o 
   5   3   5       40.94       51.56      5.12 o 
   6   3   5      142.07      124.37      7.08 o 
   7   3   5       34.55       23.22      5.12 o 
   8   3   5       67.52       68.87      6.30 o 
   9   3   5        5.90       11.81      5.12 o 
  10   3   5       75.68       73.99      7.08 o 
  11   3   5        7.90       12.20      5.90 o 
  12   3   5      143.24      134.21      9.84 o 
  13   3   5       65.23       71.63      8.26 o 
  14   3   5      178.13      178.68     11.41 o 
  15   3   5       13.69       19.68      7.48 o 
  16   3   5       10.62       27.55      7.87 o 
  17   3   5        5.12        6.69      8.66 o 
 -18   4   5        5.33       12.20      7.48 o 
 -17   4   5        1.52        8.26      7.48 o 
 -16   4   5       50.44       48.41      8.26 o 
 -15   4   5        8.09        9.45      7.87 o 
 -14   4   5       92.91       92.09      9.05 o 
 -13   4   5        8.02        4.72      7.08 o 
 -12   4   5       10.78       24.01      6.30 o 
 -11   4   5       74.39       57.46      8.26 o 
 -10   4   5       12.37        4.33      7.48 o 
  -9   4   5     2325.05     2377.52     27.94 o 
  -8   4   5        0.82       -3.15      5.51 o 
  -7   4   5        4.28        5.90      5.90 o 
  -6   4   5      125.85      125.55      7.87 o 
  -5   4   5       48.76       48.41      6.30 o 
  -4   4   5      542.24      542.72     12.59 o 
  -3   4   5     1499.71     1618.33     20.47 o 
  -2   4   5       89.69       88.95      6.69 o 
  -1   4   5      581.43      574.21     12.59 o 
   0   4   5       21.00       14.85      3.34 o 
   1   4   5      446.01      470.70     11.41 o 
   2   4   5        0.23        1.18      4.72 o 
   3   4   5      103.06      101.93      7.08 o 
   4   4   5        0.03       -4.72      4.72 o 
   5   4   5        0.05        2.36      5.12 o 
   6   4   5        4.76       -2.75      5.12 o 
   7   4   5       58.95       45.65      7.08 o 
   8   4   5      628.02      657.25     16.14 o 
   9   4   5        0.09        0.39      6.69 o 
  10   4   5        5.23        8.26      6.69 o 
  11   4   5       21.96       14.17      6.69 o 
  12   4   5       47.60       41.72      8.26 o 
  13   4   5       28.75       32.27      7.48 o 
  14   4   5       15.40        7.87      7.87 o 
  15   4   5       11.07       -1.57      7.87 o 
  16   4   5        1.40        3.15      8.26 o 
 -15   5   5       21.56       27.55      7.87 o 
 -14   5   5       52.09       68.48      9.45 o 
 -13   5   5       40.17       22.83      7.87 o 
 -12   5   5       21.13       10.23      7.48 o 
 -11   5   5       21.34        9.45      7.08 o 
 -10   5   5       17.42       19.28      7.08 o 
  -9   5   5       11.98       15.35      6.69 o 
  -8   5   5      547.91      545.87     15.35 o 
  -7   5   5        0.00        1.18      6.30 o 
  -6   5   5       32.50       31.49      7.08 o 
  -5   5   5        0.83        5.51      5.90 o 
  -4   5   5      693.65      703.69     16.14 o 
  -3   5   5       10.84       13.38      5.90 o 
  -2   5   5      107.60      126.73      8.26 o 
  -1   5   5        9.36        5.12      6.69 o 
   0   5   5        0.14       -1.41      4.72 o 
   1   5   5        2.42        4.33      5.12 o 
   2   5   5       20.00       16.53      5.90 o 
   3   5   5        9.77       14.96      5.90 o 
   4   5   5       41.82       37.39      7.08 o 
   5   5   5      189.22      182.22     10.23 o 
   6   5   5        2.03       -0.79      6.30 o 
   7   5   5       23.81       40.14      7.08 o 
   8   5   5       41.65       48.01      7.87 o 
   9   5   5       48.38       55.89      8.26 o 
  10   5   5        7.54        8.66      7.08 o 
  11   5   5        2.83       12.59      6.69 o 
  12   5   5        2.18       10.63      7.08 o 
  13   5   5        0.83       14.96      7.48 o 
  14   5   5       11.71        6.69      9.45 o 
 -12   6   5       52.43       52.34     10.23 o 
 -11   6   5       23.24       36.60      9.05 o 
 -10   6   5       79.44      101.93      9.84 o 
  -9   6   5        6.77       -5.51      7.08 o 
  -8   6   5        0.28       14.96      6.30 o 
  -7   6   5        7.03        8.66      7.48 o 
  -6   6   5       49.07       59.43      7.48 o 
  -5   6   5        5.37       13.38      6.69 o 
  -4   6   5        7.21        8.26      7.08 o 
  -3   6   5        2.69        0.79      7.48 o 
  -2   6   5      186.82      153.88     11.02 o 
  -1   6   5      152.55      163.33     10.23 o 
   0   6   5       78.90       71.25      6.40 o 
   1   6   5       13.88       13.38      7.08 o 
   2   6   5        5.32       10.63      5.90 o 
   3   6   5       76.64       75.56      8.26 o 
   4   6   5        0.02       -7.08      7.08 o 
   5   6   5       42.14       40.54      8.26 o 
   6   6   5      116.86      141.29     10.63 o 
   7   6   5        2.72       21.25      7.48 o 
   8   6   5        8.47       10.23      7.87 o 
   9   6   5        3.01       12.20      7.48 o 
  10   6   5        7.19       19.68      8.66 o 
  -6   7   5        0.53       -8.26      8.26 o 
  -5   7   5        1.63       -3.94      8.26 o 
  -4   7   5        2.26        6.69      7.48 o 
  -3   7   5        6.70        0.39      8.66 o 
  -2   7   5       27.94       22.83      9.05 o 
  -1   7   5       39.80       34.24      9.05 o 
   0   7   5       13.89        9.76      5.70 o 
   1   7   5       24.55       23.61      8.66 o 
   2   7   5        1.36       -8.66      8.66 o 
   3   7   5        0.75        4.33      7.87 o 
   4   7   5       37.86       45.26      9.05 o 
   5   7   5        1.38        3.94      7.87 o 
 -21   0   6        9.42       14.17      7.48 o 
 -20   0   6      116.86      138.14     10.63 o 
 -19   0   6       76.33      103.11      9.45 o 
 -18   0   6       70.16       82.25      8.66 o 
 -17   0   6      197.85      192.85     10.63 o 
 -16   0   6       28.25       10.63      6.69 o 
 -15   0   6        5.40       -6.69      6.69 o 
 -14   0   6     1495.39     1475.08     21.25 o 
 -13   0   6     4405.77     4298.89     33.85 o 
 -12   0   6      440.72      448.66     11.41 o 
 -11   0   6     1393.24     1333.39     17.71 o 
 -10   0   6       32.68       18.10      4.33 o 
  -9   0   6      100.81      104.29      5.51 o 
  -8   0   6     7833.72     7141.60    140.90 o 
  -7   0   6       44.69       13.38      3.54 o 
  -6   0   6     8134.11     7260.85    130.27 o 
  -5   0   6      239.95      217.25      5.51 o 
  -4   0   6      871.12      818.22      9.84 o 
  -3   0   6     1182.14     1082.69     10.63 o 
  -2   0   6      625.99      644.26      8.26 o 
  -1   0   6     3284.02     3502.72     18.89 o 
   0   0   6     3948.28     4110.07     82.06 o 
   1   0   6     2249.50     2314.94     16.14 o 
   2   0   6        4.81        7.48      2.75 o 
   3   0   6      635.66      605.69      9.05 o 
   4   0   6     1171.82     1322.37     13.77 o 
   5   0   6     2321.36     2216.16     18.50 o 
   6   0   6     1839.15     1889.10     18.10 o 
   7   0   6      126.30      104.29      5.90 o 
   8   0   6       27.67       27.55      4.33 o 
   9   0   6      339.85      367.59     10.23 o 
  10   0   6        2.39       -5.51      5.51 o 
  11   0   6     1527.96     1565.60     21.65 o 
  12   0   6       98.06       83.83      8.66 o 
  13   0   6       13.91       11.41      6.30 o 
  14   0   6      108.79      119.25      9.05 o 
  15   0   6        0.80        8.66      5.90 o 
  16   0   6        2.99       -2.36      6.30 o 
  17   0   6       29.01       24.01      8.26 o 
  18   0   6        2.34       -1.18      7.48 o 
  19   0   6        0.03        9.05      7.87 o 
 -21   1   6        6.98       13.77      8.26 o 
 -20   1   6       10.97       17.71      7.87 o 
 -19   1   6        0.92       -6.30      7.08 o 
 -18   1   6        1.82       -2.36      6.30 o 
 -17   1   6        0.01        1.18      6.30 o 
 -16   1   6      154.49      149.55      9.05 o 
 -15   1   6      158.34      140.11     10.23 o 
 -14   1   6     1214.13     1226.74     19.68 o 
 -13   1   6      178.80      171.20      9.45 o 
 -12   1   6       84.87       81.07      6.69 o 
 -11   1   6        2.46        6.69      3.54 o 
 -10   1   6       41.69       32.27      4.72 o 
  -9   1   6      129.15      128.30      5.90 o 
  -8   1   6        3.84        3.54      2.75 o 
  -7   1   6      356.26      423.47      8.66 o 
  -6   1   6     3363.59     4042.29     24.01 o 
  -5   1   6      821.94      793.03     10.63 o 
  -4   1   6       66.64       66.12      3.94 o 
  -3   1   6      246.42      264.08      5.90 o 
  -2   1   6      875.95      912.28     10.23 o 
  -1   1   6      912.69      960.69     10.63 o 
   0   1   6      290.35      359.07     13.77 o 
   1   1   6      102.76       79.89      4.33 o 
   2   1   6       67.98       66.12      3.94 o 
   3   1   6      659.96      613.96      9.84 o 
   4   1   6      608.08      615.93      9.84 o 
   5   1   6       18.33       20.07      4.72 o 
   6   1   6     3981.26     4094.63     27.55 o 
   7   1   6        0.33        0.00      4.33 o 
   8   1   6       25.57       25.19      4.72 o 
   9   1   6       32.79       34.24      4.72 o 
  10   1   6       35.85       34.63      5.51 o 
  11   1   6       14.64       14.56      5.12 o 
  12   1   6      186.20      198.36      9.45 o 
  13   1   6       27.06       36.60      6.30 o 
  14   1   6       21.49       21.65      6.30 o 
  15   1   6        4.90        2.75      6.30 o 
  16   1   6       48.51       35.42      8.26 o 
  17   1   6        4.32        1.97      7.48 o 
  18   1   6        1.08        0.00      7.08 o 
  19   1   6        1.71        2.75      7.87 o 
 -20   2   6        5.31        3.94      7.87 o 
 -19   2   6        0.03       -3.54      7.08 o 
 -18   2   6        4.38        6.69      6.69 o 
 -17   2   6       68.77       79.89      8.26 o 
 -16   2   6      432.39      465.98     14.96 o 
 -15   2   6        3.87       -6.30      6.30 o 
 -14   2   6      515.34      473.46     13.77 o 
 -13   2   6        7.66       -5.90      5.90 o 
 -12   2   6       59.84       76.74      6.30 o 
 -11   2   6       10.70        7.48      4.72 o 
 -10   2   6      199.53      178.68      7.48 o 
  -9   2   6      847.65      847.74     14.17 o 
  -8   2   6      114.34       90.91      5.51 o 
  -7   2   6      183.47      218.03      7.08 o 
  -6   2   6       51.48       67.30      5.51 o 
  -5   2   6     1578.20     1715.54     16.92 o 
  -4   2   6     1040.40     1112.60     13.38 o 
  -3   2   6     1956.44     2072.11     17.71 o 
  -2   2   6       18.32        7.08      3.15 o 
  -1   2   6       25.10       23.22      3.54 o 
   0   2   6      156.39      187.39      4.17 o 
   1   2   6     2000.56     2135.08     18.50 o 
   2   2   6        1.91       -1.18      2.75 o 
   3   2   6       19.89       32.27      3.94 o 
   4   2   6     1801.44     1957.19     19.28 o 
   5   2   6      908.39      981.55     14.17 o 
   6   2   6        0.25       -3.15      4.33 o 
   7   2   6        2.61       -3.15      4.33 o 
   8   2   6      685.30      689.13     13.38 o 
   9   2   6       74.33       81.07      6.69 o 
  10   2   6        0.03       -5.12      5.12 o 
  11   2   6        0.35        1.57      5.51 o 
  12   2   6      215.00      207.80     10.63 o 
  13   2   6       42.21       57.85      7.48 o 
  14   2   6       15.18       14.17      6.69 o 
  15   2   6       60.26       57.46      8.66 o 
  16   2   6        3.85       -7.48      7.48 o 
  17   2   6       86.03       95.24     10.23 o 
  18   2   6       40.62       38.96      9.84 o 
 -19   3   6        0.06       -2.75      7.87 o 
 -18   3   6        0.41        6.69      6.69 o 
 -17   3   6        9.59       24.79      7.08 o 
 -16   3   6        0.11       -7.08      7.08 o 
 -15   3   6      272.77      279.82     12.20 o 
 -14   3   6        9.91       14.56      5.90 o 
 -13   3   6        8.11       11.02      5.51 o 
 -12   3   6      290.77      294.78     11.02 o 
 -11   3   6       26.00       23.61      5.90 o 
 -10   3   6        0.63        0.39      4.72 o 
  -9   3   6        7.38        5.51      4.72 o 
  -8   3   6        3.52       -1.97      4.33 o 
  -7   3   6      266.76      293.99      9.05 o 
  -6   3   6      131.94      138.53      7.08 o 
  -5   3   6      295.22      281.40      8.66 o 
  -4   3   6      176.83      191.27      7.48 o 
  -3   3   6       80.46       62.97      5.12 o 
  -2   3   6      116.77      127.91      5.90 o 
  -1   3   6       17.93        9.84      3.94 o 
   0   3   6       44.17       32.49      3.19 o 
   1   3   6     1449.94     1553.00     18.10 o 
   2   3   6      154.01      169.23      7.08 o 
   3   3   6      529.25      592.31     11.81 o 
   4   3   6      107.65       92.88      5.90 o 
   5   3   6       66.93       60.22      5.51 o 
   6   3   6        5.01        8.66      4.33 o 
   7   3   6      116.40      119.25      7.48 o 
   8   3   6        0.48        2.36      5.12 o 
   9   3   6        6.62        5.51      5.51 o 
  10   3   6      101.90      118.86      8.66 o 
  11   3   6        0.12        4.72      6.30 o 
  12   3   6       42.92       42.11      7.87 o 
  13   3   6       81.15       91.70      9.45 o 
  14   3   6       16.49       12.59      7.87 o 
  15   3   6        2.84       -2.75      7.48 o 
  16   3   6       33.13       36.21      8.66 o 
  17   3   6        3.93       17.71      8.26 o 
 -18   4   6        0.35        9.05      6.69 o 
 -17   4   6        5.70        5.12      7.48 o 
 -16   4   6        0.86        1.18      7.08 o 
 -15   4   6       21.65       13.77      7.08 o 
 -14   4   6        0.01        5.51      5.90 o 
 -13   4   6       18.72       11.81      6.30 o 
 -12   4   6       38.23       26.37      7.48 o 
 -11   4   6      106.40       98.00      7.87 o 
 -10   4   6        3.93        0.39      6.69 o 
  -9   4   6      106.93       83.04      9.05 o 
  -8   4   6      131.17      155.85      9.05 o 
  -7   4   6       71.69       68.09      7.08 o 
  -6   4   6      307.19      293.60     10.23 o 
  -5   4   6      221.42      217.25      9.45 o 
  -4   4   6       74.02       68.48      6.69 o 
  -3   4   6       55.02       61.79      6.69 o 
  -2   4   6       26.62       26.37      4.72 o 
  -1   4   6       13.94       21.25      5.51 o 
   0   4   6       11.19       11.32      3.47 o 
   1   4   6       80.70       58.25      6.69 o 
   2   4   6       82.81       66.91      6.30 o 
   3   4   6       47.27       44.87      5.90 o 
   4   4   6       58.78       59.82      6.69 o 
   5   4   6      377.30      383.33     11.81 o 
   6   4   6       50.06       49.59      6.30 o 
   7   4   6       75.09       87.37      7.48 o 
   8   4   6      244.66      230.63     11.02 o 
   9   4   6        3.17       11.02      6.69 o 
  10   4   6      279.47      275.10     12.59 o 
  11   4   6       41.71       54.31      8.26 o 
  12   4   6      106.65       84.62      9.84 o 
  13   4   6        4.35        5.12      7.08 o 
  14   4   6        0.73        7.08      7.08 o 
  15   4   6        7.34       -0.79      8.26 o 
 -15   5   6        2.97       -5.51      8.26 o 
 -14   5   6       22.33       30.30      8.26 o 
 -13   5   6        0.30       -7.48      7.48 o 
 -12   5   6       87.85       77.14      9.05 o 
 -11   5   6        1.03        1.57      6.30 o 
 -10   5   6       17.68       11.41      6.69 o 
  -9   5   6        0.33        3.54      6.30 o 
  -8   5   6       53.65       66.51      8.26 o 
  -7   5   6       16.25       18.89      7.08 o 
  -6   5   6       46.43       41.32      7.48 o 
  -5   5   6       54.20       36.21      7.48 o 
  -4   5   6       26.39       35.42      7.08 o 
  -3   5   6       10.27        7.08      6.30 o 
  -2   5   6        1.33        3.15      6.30 o 
  -1   5   6      369.62      380.18     12.99 o 
   0   5   6        0.70       -2.65     10.04 o 
   1   5   6       42.47       38.57      6.69 o 
   2   5   6        5.27        6.69      5.51 o 
   3   5   6       47.25       36.99      7.08 o 
   4   5   6      281.67      288.88     11.41 o 
   5   5   6        7.79        5.12      6.69 o 
   6   5   6       24.57       22.43      6.69 o 
   7   5   6       10.67        0.79      7.08 o 
   8   5   6       49.46       55.10      8.26 o 
   9   5   6      128.65      136.96     10.23 o 
  10   5   6       12.90       15.74      7.48 o 
  11   5   6       39.00       42.90      8.26 o 
  12   5   6        1.21       -5.12      8.26 o 
  13   5   6        7.89        4.33      8.26 o 
 -12   6   6        8.03        1.18      9.05 o 
 -11   6   6        6.79        0.00      7.48 o 
 -10   6   6       12.39        9.05      7.87 o 
  -9   6   6       16.60       29.12      7.08 o 
  -8   6   6        0.01       -4.33      7.48 o 
  -7   6   6       10.91       13.38      7.08 o 
  -6   6   6        0.40       -1.57      7.08 o 
  -5   6   6        4.08       -2.75      7.48 o 
  -4   6   6       69.77       76.35      8.66 o 
  -3   6   6      168.33      149.16     11.02 o 
  -2   6   6      240.60      264.08     12.20 o 
  -1   6   6       27.67       27.55      7.48 o 
   0   6   6       25.19       25.92      5.42 o 
   1   6   6       32.41       27.94      7.87 o 
   2   6   6       14.15       22.83      6.69 o 
   3   6   6        0.13        2.75      6.30 o 
   4   6   6       23.03       20.07      7.87 o 
   5   6   6       15.33       11.02      7.48 o 
   6   6   6       11.48        7.08      7.48 o 
   7   6   6       43.43       53.92      9.05 o 
   8   6   6       30.06       30.70      9.05 o 
   9   6   6       64.56       67.30     10.63 o 
  10   6   6        0.33       -8.66      8.66 o 
  -6   7   6       53.19       45.26      9.84 o 
  -5   7   6        4.71       19.68      8.26 o 
  -4   7   6        1.83        1.18      7.87 o 
  -3   7   6       79.87       81.86     10.23 o 
  -2   7   6        0.23       -2.36      8.66 o 
  -1   7   6        0.00       -1.18      7.48 o 
   0   7   6        1.99        7.35      5.14 o 
   1   7   6        2.14        9.84      7.48 o 
   2   7   6       11.88        5.51      8.26 o 
   3   7   6        0.54       -2.75      7.08 o 
 -21   1   7       64.14       83.83     10.23 o 
 -20   1   7       82.22       95.24     10.23 o 
 -19   1   7       14.94        7.08      7.48 o 
 -18   1   7        1.61       -1.97      6.30 o 
 -17   1   7       42.81       46.05      6.69 o 
 -16   1   7       40.72       26.76      7.48 o 
 -15   1   7      593.34      595.46     15.74 o 
 -14   1   7      645.88      650.17     15.35 o 
 -13   1   7     1623.35     1636.83     22.04 o 
 -12   1   7     1622.89     1485.70     20.47 o 
 -11   1   7       60.19       50.77      5.90 o 
 -10   1   7      573.59      576.18     11.81 o 
  -9   1   7      397.94      414.03      9.84 o 
  -8   1   7      607.90      672.99     11.41 o 
  -7   1   7       37.98       25.98      3.54 o 
  -6   1   7      146.48      118.46      5.51 o 
  -5   1   7     5844.74     6785.04     31.49 o 
  -4   1   7      549.49      589.95      9.45 o 
  -3   1   7     1548.59     1623.45     14.96 o 
  -2   1   7       27.75       30.30      3.15 o 
  -1   1   7      116.50      105.08      4.33 o 
   0   1   7      416.53      435.89     16.53 o 
   1   1   7     1123.04     1216.90     13.38 o 
   2   1   7      515.77      539.97      9.45 o 
   3   1   7     1615.38     1765.53     16.92 o 
   4   1   7     7993.23     7801.61    149.55 o 
   5   1   7     3905.63     4158.79     27.94 o 
   6   1   7      943.95      945.34     14.56 o 
   7   1   7        4.89        9.05      4.33 o 
   8   1   7       32.30       33.06      5.12 o 
   9   1   7      147.76      147.98      7.48 o 
  10   1   7       58.13       60.22      7.08 o 
  11   1   7        1.01        5.51      5.90 o 
  12   1   7      256.37      281.00     11.02 o 
  13   1   7        8.56       14.56      6.30 o 
  14   1   7       11.92        5.90      7.08 o 
  15   1   7        1.21       -5.51      7.08 o 
  16   1   7        3.83        1.18      7.08 o 
  17   1   7        0.50       -7.48      7.48 o 
  18   1   7        0.02       -7.87      8.66 o 
 -20   2   7       72.96       89.34      9.84 o 
 -19   2   7        5.76       11.02      7.08 o 
 -18   2   7       40.16       42.90      8.26 o 
 -17   2   7        6.58        4.33      6.30 o 
 -16   2   7        2.95       -0.79      6.30 o 
 -15   2   7       57.56       58.25      7.48 o 
 -14   2   7      104.52       83.83      8.26 o 
 -13   2   7     1082.01     1061.05     18.89 o 
 -12   2   7      405.68      436.86     12.20 o 
 -11   2   7        5.86        0.79      4.72 o 
 -10   2   7       16.36       13.38      4.72 o 
  -9   2   7      376.34      376.64      9.84 o 
  -8   2   7      230.70      220.00      7.48 o 
  -7   2   7      300.29      291.24      8.26 o 
  -6   2   7      633.90      688.34     11.81 o 
  -5   2   7       86.74      107.44      5.51 o 
  -4   2   7       30.27       37.39      4.72 o 
  -3   2   7     3143.90     3437.38     23.61 o 
  -2   2   7     1391.93     1433.36     15.35 o 
  -1   2   7     1916.09     1996.15     18.10 o 
   0   2   7      239.11      239.94      5.01 o 
   1   2   7      131.63      133.02      5.90 o 
   2   2   7      476.74      486.05      9.84 o 
   3   2   7      101.46      140.90      6.69 o 
   4   2   7     5255.61     5534.68     33.45 o 
   5   2   7      372.05      412.85     10.63 o 
   6   2   7        2.82       -2.75      4.33 o 
   7   2   7        0.07        3.54      3.94 o 
   8   2   7       13.79        6.69      5.12 o 
   9   2   7       55.20       68.87      6.30 o 
  10   2   7       84.98       92.49      7.48 o 
  11   2   7       84.81      108.23      7.48 o 
  12   2   7       48.13       40.54      7.48 o 
  13   2   7        7.48        2.75      6.69 o 
  14   2   7        3.26        4.33      7.08 o 
  15   2   7       20.61       21.25      7.87 o 
  16   2   7        7.62        5.90      7.87 o 
  17   2   7        0.15       -3.54      7.87 o 
 -19   3   7       33.53       46.83      9.05 o 
 -18   3   7       15.29        6.30      8.26 o 
 -17   3   7      110.31      109.80      9.84 o 
 -16   3   7      104.73       78.32      9.05 o 
 -15   3   7        0.13        2.75      6.30 o 
 -14   3   7        5.54        3.94      6.30 o 
 -13   3   7       54.51       60.61      7.08 o 
 -12   3   7       84.23       90.13      7.87 o 
 -11   3   7       78.19       74.38      6.30 o 
 -10   3   7      394.95      394.74     11.81 o 
  -9   3   7       48.29       51.95      6.30 o 
  -8   3   7        3.31        6.69      4.72 o 
  -7   3   7        1.43        0.79      4.72 o 
  -6   3   7     1000.47     1039.01     15.74 o 
  -5   3   7      229.00      221.58      7.87 o 
  -4   3   7       76.45       70.84      5.90 o 
  -3   3   7     1398.58     1471.93     17.71 o 
  -2   3   7       21.53       20.47      4.33 o 
  -1   3   7       19.16       22.04      3.94 o 
   0   3   7      391.06      400.54     18.69 o 
   1   3   7      136.13      134.60      6.69 o 
   2   3   7      293.18      284.55      9.45 o 
   3   3   7       87.78       73.20      6.30 o 
   4   3   7       25.90       23.22      5.12 o 
   5   3   7       14.96        9.45      4.72 o 
   6   3   7       97.60       82.25      6.69 o 
   7   3   7       12.56       18.10      4.72 o 
   8   3   7      167.15      158.61      8.66 o 
   9   3   7       23.95       26.76      6.30 o 
  10   3   7       87.22      100.36      7.87 o 
  11   3   7       96.37       94.46      8.66 o 
  12   3   7      128.85      131.45      9.84 o 
  13   3   7       47.28       48.80      8.26 o 
  14   3   7       97.06      101.54      9.84 o 
  15   3   7        0.07        3.94      7.48 o 
  16   3   7        2.84        9.45      7.08 o 
 -17   4   7       27.13       28.34      8.66 o 
 -16   4   7       86.47      129.09     10.63 o 
 -15   4   7       48.24       55.10      8.66 o 
 -14   4   7        3.76       -3.94      6.69 o 
 -13   4   7        0.55       -2.75      6.30 o 
 -12   4   7       88.25       57.85      7.87 o 
 -11   4   7       61.22       65.33      7.87 o 
 -10   4   7      219.43      242.04     11.41 o 
  -9   4   7      538.80      553.74     14.96 o 
  -8   4   7      507.71      491.95     14.17 o 
  -7   4   7       64.51       73.99      7.08 o 
  -6   4   7       84.60       77.53      7.48 o 
  -5   4   7      417.13      447.88     12.20 o 
  -4   4   7      859.82      904.80     16.53 o 
  -3   4   7       78.96       83.83      7.08 o 
  -2   4   7       68.80       72.42      6.69 o 
  -1   4   7      144.14      119.25      7.87 o 
   0   4   7      135.13      135.39     11.22 o 
   1   4   7     1574.87     1442.41     20.86 o 
   2   4   7      190.60      211.74      9.05 o 
   3   4   7       10.67       10.63      5.12 o 
   4   4   7       25.12       17.71      5.90 o 
   5   4   7       52.55       44.87      6.69 o 
   6   4   7       95.18       90.91      8.26 o 
   7   4   7       17.44       23.22      6.30 o 
   8   4   7       85.20      104.69      9.05 o 
   9   4   7        2.05       -6.30      7.08 o 
  10   4   7       87.05       74.38      9.45 o 
  11   4   7       46.20       35.03      8.66 o 
  12   4   7       16.29       20.86      7.87 o 
  13   4   7       48.51       55.89      9.84 o 
  14   4   7        5.15        5.12      8.26 o 
  15   4   7        0.74       -2.75      7.87 o 
 -15   5   7        1.23       -3.54      8.66 o 
 -14   5   7       64.65       61.79      9.45 o 
 -13   5   7       13.94       13.38      8.66 o 
 -12   5   7        0.07       -1.18      7.48 o 
 -11   5   7        9.87       -1.97      7.87 o 
 -10   5   7        2.93       -7.08      7.08 o 
  -9   5   7        0.03       -6.69      6.69 o 
  -8   5   7       48.86       55.49      7.87 o 
  -7   5   7      135.65      133.02      9.84 o 
  -6   5   7       55.24       50.77      7.87 o 
  -5   5   7      383.93      387.66     13.38 o 
  -4   5   7       38.61       38.57      6.69 o 
  -3   5   7        6.68        3.15      5.90 o 
  -2   5   7      122.37      133.02      9.05 o 
  -1   5   7      248.85      255.42     11.02 o 
   0   5   7      594.66      566.62     22.24 o 
   1   5   7       33.77       29.52      6.69 o 
   2   5   7       31.80       26.76      6.69 o 
   3   5   7       78.38       76.35      7.87 o 
   4   5   7        4.23       -3.94      6.30 o 
   5   5   7       18.79       11.41      7.08 o 
   6   5   7       59.76       51.95      8.26 o 
   7   5   7        0.01        1.97      7.08 o 
   8   5   7        7.07       12.59      7.48 o 
   9   5   7        1.97       -7.48      7.48 o 
  10   5   7        0.19        6.30      7.08 o 
  11   5   7        2.92       -2.36      7.87 o 
  12   5   7        0.94        2.36      7.87 o 
 -12   6   7        8.47       12.20      8.26 o 
 -11   6   7       29.78       20.47      9.05 o 
 -10   6   7        6.37       -8.66      8.66 o 
  -9   6   7        9.73       -2.36      7.87 o 
  -8   6   7       17.39       27.16      8.26 o 
  -7   6   7       24.02       30.30      7.87 o 
  -6   6   7        1.75       -3.94      6.69 o 
  -5   6   7       15.88       -2.75      7.08 o 
  -4   6   7       96.61       83.04      8.66 o 
  -3   6   7       27.31       25.98      8.26 o 
  -2   6   7      255.53      273.92     13.38 o 
  -1   6   7        0.58       -3.94      7.48 o 
   0   6   7        6.71       22.39      5.14 o 
   1   6   7        4.01        9.84      6.69 o 
   2   6   7       21.54        8.26      7.08 o 
   3   6   7        1.49       18.10      6.69 o 
   4   6   7       33.13       37.78      7.87 o 
   5   6   7        0.66       -3.15      7.87 o 
   6   6   7        9.67        3.94      7.48 o 
   7   6   7        0.02       -8.66      8.66 o 
   8   6   7       24.19       16.14      9.45 o 
   9   6   7        8.80       16.53      8.26 o 
  -4   7   7       13.68       -3.54      8.26 o 
  -3   7   7       13.99       16.14      8.26 o 
  -2   7   7        4.87       -6.30      8.66 o 
  -1   7   7       19.63       23.61      8.26 o 
   0   7   7       11.59       13.18      5.57 o 
   1   7   7        0.14       12.20      7.48 o 
   2   7   7        0.02        2.36      7.87 o 
 -21   0   8        1.84        0.00      8.26 o 
 -20   0   8       12.36       19.68      7.08 o 
 -19   0   8       19.64       11.02      7.48 o 
 -18   0   8        6.51       -2.75      6.30 o 
 -17   0   8      163.83      173.96      9.84 o 
 -16   0   8       10.69       22.83      5.90 o 
 -15   0   8        1.02       -5.51      5.51 o 
 -14   0   8       18.75        9.05      5.90 o 
 -13   0   8        0.30       10.23      6.30 o 
 -12   0   8      550.80      523.05     12.99 o 
 -11   0   8       55.62       53.13      6.69 o 
 -10   0   8     1051.84      958.72     14.96 o 
  -9   0   8      421.72      342.40      9.05 o 
  -8   0   8     1814.68     1751.75     18.50 o 
  -7   0   8     2982.43     2919.45     22.83 o 
  -6   0   8      506.61      490.77      9.45 o 
  -5   0   8       89.87       98.00      4.33 o 
  -4   0   8     1829.68     1948.14     16.92 o 
  -3   0   8      708.51      688.74     10.23 o 
  -2   0   8     1973.93     2041.41     16.92 o 
  -1   0   8      524.87      540.36      9.05 o 
   0   0   8       22.67       25.21      1.95 o 
   1   0   8        4.64        5.51      2.75 o 
   2   0   8     1360.75     1483.34     15.35 o 
   3   0   8       61.54       44.47      4.33 o 
   4   0   8      150.66      196.39      7.08 o 
   5   0   8     2780.76     2957.24     24.01 o 
   6   0   8       82.15       79.50      6.30 o 
   7   0   8        6.70        7.87      3.94 o 
   8   0   8      156.52      149.95      7.08 o 
   9   0   8       15.03       13.77      5.90 o 
  10   0   8      219.76      217.64      9.45 o 
  11   0   8        4.13       -3.94      5.51 o 
  12   0   8       56.91       48.80      7.48 o 
  13   0   8      134.63      119.25      9.05 o 
  14   0   8        0.25       -6.30      6.30 o 
  15   0   8       55.60       54.71      8.26 o 
  16   0   8        2.56        1.97      7.08 o 
  17   0   8        2.41        7.87      7.48 o 
  18   0   8        4.09       15.35      7.48 o 
 -20   1   8       31.44       29.91      9.45 o 
 -19   1   8       53.05       41.72      8.66 o 
 -18   1   8       37.39       28.34      7.87 o 
 -17   1   8      126.73      114.53      9.05 o 
 -16   1   8       31.68       38.96      7.48 o 
 -15   1   8      399.75      400.65     12.59 o 
 -14   1   8        0.06       -6.30      6.30 o 
 -13   1   8      331.14      339.25     11.81 o 
 -12   1   8      369.20      392.78     11.81 o 
 -11   1   8     1618.08     1516.79     20.47 o 
 -10   1   8      573.23      552.17     12.20 o 
  -9   1   8      431.37      393.56      9.84 o 
  -8   1   8      168.02      147.98      6.69 o 
  -7   1   8        1.28       -2.75      3.54 o 
  -6   1   8       82.81       92.09      5.12 o 
  -5   1   8     2636.91     2985.97     22.43 o 
  -4   1   8     1050.54     1220.83     14.17 o 
  -3   1   8      434.86      417.18      8.66 o 
  -2   1   8      110.93      108.23      5.12 o 
  -1   1   8       53.64       71.23      4.33 o 
   0   1   8      272.98      286.36      8.26 o 
   1   1   8       18.90       11.81      3.54 o 
   2   1   8     1091.61     1158.26     14.17 o 
   3   1   8      149.03      179.46      7.48 o 
   4   1   8     8686.63     8250.67    164.12 o 
   5   1   8       58.82       79.50      6.30 o 
   6   1   8      164.64      172.77      7.48 o 
   7   1   8        0.13       -1.18      4.72 o 
   8   1   8       64.43       71.63      6.30 o 
   9   1   8        0.25        1.97      5.12 o 
  10   1   8        0.01        1.18      5.12 o 
  11   1   8       23.27       25.98      6.30 o 
  12   1   8        2.49        4.72      5.90 o 
  13   1   8       15.13       11.02      6.30 o 
  14   1   8        1.37       -1.18      6.69 o 
  15   1   8        0.10       -7.48      7.48 o 
  16   1   8       29.27       33.45      9.05 o 
  17   1   8        7.61       12.99      7.08 o 
 -20   2   8        0.03        4.72      7.48 o 
 -19   2   8       42.92       23.22      9.84 o 
 -18   2   8       23.94       27.94      8.26 o 
 -17   2   8       42.68       56.67      7.48 o 
 -16   2   8       34.49       35.42      7.08 o 
 -15   2   8      121.55      124.37      8.66 o 
 -14   2   8        0.71        2.36      5.90 o 
 -13   2   8      259.98      273.53     10.63 o 
 -12   2   8       46.03       36.21      6.69 o 
 -11   2   8      150.35      156.64      7.87 o 
 -10   2   8      338.56      371.52     10.63 o 
  -9   2   8       40.41       35.42      4.72 o 
  -8   2   8      423.80      467.16     11.02 o 
  -7   2   8       76.64       88.95      5.51 o 
  -6   2   8       99.83       87.37      5.51 o 
  -5   2   8      298.23      261.72      7.87 o 
  -4   2   8      163.72      168.05      6.69 o 
  -3   2   8      243.84      268.80      8.26 o 
  -2   2   8      450.20      530.52     10.63 o 
  -1   2   8        1.08        1.18      3.54 o 
   0   2   8      686.69      691.73      8.35 o 
   1   2   8     1206.38     1189.35     15.35 o 
   2   2   8      315.83      306.98      9.05 o 
   3   2   8       26.84       23.61      5.12 o 
   4   2   8       19.56        8.26      5.90 o 
   5   2   8       50.96       63.36      5.90 o 
   6   2   8       17.44       13.77      5.12 o 
   7   2   8      462.56      468.34     11.81 o 
   8   2   8      157.98      165.69      8.66 o 
   9   2   8       18.38        8.66      5.51 o 
  10   2   8        1.48        8.66      5.51 o 
  11   2   8        0.31        2.36      5.51 o 
  12   2   8       16.02       12.99      6.69 o 
  13   2   8        0.21       -1.18      7.08 o 
  14   2   8       33.37       36.21      8.26 o 
  15   2   8       46.09       34.24      9.05 o 
  16   2   8       34.68       42.90      9.05 o 
  17   2   8       12.55        3.54      9.05 o 
 -19   3   8       83.67       96.42     11.41 o 
 -18   3   8        1.58        8.66      7.48 o 
 -17   3   8       16.74       19.28      7.48 o 
 -16   3   8       53.72       66.12      8.26 o 
 -15   3   8       26.72       33.85      7.08 o 
 -14   3   8       57.55       54.71      7.48 o 
 -13   3   8       67.80       43.69      7.48 o 
 -12   3   8       27.07       43.29      6.30 o 
 -11   3   8        6.23       10.63      5.12 o 
 -10   3   8      462.35      511.24     12.99 o 
  -9   3   8      114.86      112.95      7.48 o 
  -8   3   8      112.91      127.91      7.48 o 
  -7   3   8      745.60      741.87     14.96 o 
  -6   3   8       58.44       58.64      5.90 o 
  -5   3   8       67.75       71.23      6.30 o 
  -4   3   8        7.77        6.69      4.33 o 
  -3   3   8      293.26      330.59      9.84 o 
  -2   3   8      272.43      282.19      9.05 o 
  -1   3   8      263.72      268.41      8.66 o 
   0   3   8      130.54      121.24      4.73 o 
   1   3   8       76.38       64.15      5.51 o 
   2   3   8       40.04       38.96      5.12 o 
   3   3   8        1.90        1.97      4.72 o 
   4   3   8       85.62       83.04      6.69 o 
   5   3   8      263.09      265.66      9.84 o 
   6   3   8       27.88       24.40      5.90 o 
   7   3   8        1.98       -0.79      5.12 o 
   8   3   8       31.54       18.89      6.69 o 
   9   3   8      207.91      203.08     10.23 o 
  10   3   8      258.90      279.43     11.81 o 
  11   3   8       42.44       47.23      7.48 o 
  12   3   8        0.94       -7.48      7.48 o 
  13   3   8        9.55        5.12      7.08 o 
  14   3   8       21.16       25.58      8.26 o 
  15   3   8       33.19       48.01      8.66 o 
  16   3   8        0.18       -6.69      7.48 o 
 -17   4   8       10.50       17.32      9.05 o 
 -16   4   8       64.95       65.33      9.84 o 
 -15   4   8       18.14        7.48      7.87 o 
 -14   4   8        4.89        7.08      6.30 o 
 -13   4   8        9.84       12.99      6.30 o 
 -12   4   8        0.32       -5.51      5.51 o 
 -11   4   8       29.16       33.45      7.08 o 
 -10   4   8       24.37       31.09      6.69 o 
  -9   4   8      189.09      177.50      9.84 o 
  -8   4   8      592.04      617.89     15.74 o 
  -7   4   8      612.77      666.70     15.74 o 
  -6   4   8      133.93      126.73      8.66 o 
  -5   4   8        9.05        8.26      5.90 o 
  -4   4   8        0.92       11.81      5.51 o 
  -3   4   8      163.91      160.97      9.05 o 
  -2   4   8      297.65      274.71     10.23 o 
  -1   4   8       91.29       82.25      7.08 o 
   0   4   8      106.17      114.53      5.57 o 
   1   4   8      150.83      113.74      9.45 o 
   2   4   8        0.48        5.90      6.30 o 
   3   4   8       24.51       32.67      6.30 o 
   4   4   8      203.28      191.27      9.45 o 
   5   4   8        4.53       -4.72      5.90 o 
   6   4   8       42.30       36.99      7.08 o 
   7   4   8        3.94       11.41      5.90 o 
   8   4   8       21.15       24.40      6.69 o 
   9   4   8       59.34       58.64      8.66 o 
  10   4   8       35.15       32.67      7.87 o 
  11   4   8       59.68       48.80      8.66 o 
  12   4   8       89.15       92.09      9.45 o 
  13   4   8       10.53        9.45      8.26 o 
  14   4   8        0.51       -8.66      8.66 o 
 -15   5   8       19.92       27.55      8.66 o 
 -14   5   8        4.82        5.51      7.48 o 
 -13   5   8       44.68       27.94      9.05 o 
 -12   5   8      111.28      133.42      9.84 o 
 -11   5   8        2.22       -1.18      7.08 o 
 -10   5   8       33.06       31.09      8.66 o 
  -9   5   8       77.54       77.14      9.05 o 
  -8   5   8       61.02       58.64      8.66 o 
  -7   5   8      360.91      334.92     12.99 o 
  -6   5   8       46.39       31.88      8.26 o 
  -5   5   8       55.21       42.50      7.87 o 
  -4   5   8        1.96       -6.30      6.30 o 
  -3   5   8       11.77       18.89      6.69 o 
  -2   5   8      143.81      127.12      9.05 o 
  -1   5   8        0.04        4.33      5.90 o 
   0   5   8       46.26       41.85      8.26 o 
   1   5   8       33.71       24.79      6.69 o 
   2   5   8       86.59       97.21      7.87 o 
   3   5   8       14.90       13.38      6.30 o 
   4   5   8       18.00       11.81      6.69 o 
   5   5   8       17.35       20.86      6.30 o 
   6   5   8       33.16       34.63      7.48 o 
   7   5   8        8.50       20.86      6.69 o 
   8   5   8       28.36       24.79      8.26 o 
   9   5   8        9.08       -0.79      7.87 o 
  10   5   8        0.28       -7.08      7.48 o 
  11   5   8       16.19       25.98      7.87 o 
  12   5   8        0.25       11.41      7.87 o 
 -11   6   8        6.83       22.04      8.66 o 
 -10   6   8        2.03       -8.66      8.66 o 
  -9   6   8        0.66       -2.36      8.26 o 
  -8   6   8       12.63        9.45      8.66 o 
  -7   6   8       46.99       43.29      9.45 o 
  -6   6   8       21.82       16.53      8.26 o 
  -5   6   8       39.49       49.98      7.87 o 
  -4   6   8        1.63       17.32      7.48 o 
  -3   6   8        0.35       -1.18      7.48 o 
  -2   6   8       63.08       50.77      9.05 o 
  -1   6   8      101.27       89.34     10.63 o 
   0   6   8       35.86       32.39     10.23 o 
   1   6   8       73.52       81.47      9.84 o 
   2   6   8        0.40       -7.08      7.08 o 
   3   6   8        0.48        6.30      6.30 o 
   4   6   8        1.43       12.59      6.69 o 
   5   6   8        3.71       -0.39      7.48 o 
   6   6   8        1.51        3.94      8.26 o 
   7   6   8        0.34        0.00      7.87 o 
   8   6   8        5.46       -3.54      8.26 o 
 -20   1   9        1.59        4.33      7.87 o 
 -19   1   9        1.02        6.30      7.08 o 
 -18   1   9        0.01        7.87      6.30 o 
 -17   1   9       17.43       25.19      7.08 o 
 -16   1   9       80.33      103.51      8.66 o 
 -15   1   9      161.70      142.47      9.45 o 
 -14   1   9        6.56       18.10      5.51 o 
 -13   1   9       77.43       72.02      6.69 o 
 -12   1   9        4.69       -4.33      6.30 o 
 -11   1   9     1403.48     1429.03     20.07 o 
 -10   1   9     1354.67     1372.36     19.28 o 
  -9   1   9      407.96      441.97     10.63 o 
  -8   1   9       13.21       20.07      4.33 o 
  -7   1   9      491.94      456.93     10.23 o 
  -6   1   9      435.45      506.52     10.23 o 
  -5   1   9      524.20      520.68     10.63 o 
  -4   1   9     2462.62     2854.91     22.43 o 
  -3   1   9      734.62      778.86     12.20 o 
  -2   1   9      770.83      816.25     12.20 o 
  -1   1   9     1384.44     1489.64     16.14 o 
   0   1   9      137.45      180.45      5.90 o 
   1   1   9       96.51      112.17      5.51 o 
   2   1   9      317.44      336.89      8.66 o 
   3   1   9        6.70       12.20      4.72 o 
   4   1   9        6.87       -6.30      6.30 o 
   5   1   9       20.15       12.59      5.12 o 
   6   1   9      118.13      131.84      7.48 o 
   7   1   9      180.93      180.25      8.26 o 
   8   1   9      214.55      211.74      9.45 o 
   9   1   9       11.95       16.53      5.51 o 
  10   1   9      196.72      204.26      9.84 o 
  11   1   9        0.08       -6.30      6.30 o 
  12   1   9        7.60        7.08      5.90 o 
  13   1   9       71.55       67.69      8.66 o 
  14   1   9        0.51       -3.54      7.48 o 
  15   1   9        9.48       16.14      7.87 o 
  16   1   9       42.19       38.96      9.45 o 
  17   1   9        0.08       -8.66      8.66 o 
 -19   2   9        6.22        4.72      8.66 o 
 -18   2   9       15.35        2.75      7.87 o 
 -17   2   9       35.49       35.03      7.87 o 
 -16   2   9        9.45       -1.18      6.69 o 
 -15   2   9        0.04       -1.97      6.69 o 
 -14   2   9      100.62      101.15      8.26 o 
 -13   2   9       94.20       72.42      7.87 o 
 -12   2   9      109.85      105.87      7.87 o 
 -11   2   9       22.66       20.86      5.90 o 
 -10   2   9       28.15       23.61      5.12 o 
  -9   2   9      141.56      141.29      7.08 o 
  -8   2   9      205.32      192.85      7.87 o 
  -7   2   9      183.95      229.05      7.87 o 
  -6   2   9       22.13       10.63      3.94 o 
  -5   2   9      144.74      170.41      7.08 o 
  -4   2   9      582.97      637.18     11.81 o 
  -3   2   9      225.21      208.98      7.87 o 
  -2   2   9     2033.32     2165.39     20.86 o 
  -1   2   9      178.86      213.70      7.48 o 
   0   2   9      110.75      120.21     13.58 o 
   1   2   9       41.57       49.59      5.51 o 
   2   2   9      115.26      128.30      6.69 o 
   3   2   9      932.92     1051.21     16.14 o 
   4   2   9        0.47       -0.39      4.72 o 
   5   2   9        0.15       -4.33      5.12 o 
   6   2   9       33.97       29.12      5.90 o 
   7   2   9       56.80       46.83      7.08 o 
   8   2   9      189.94      212.13      9.84 o 
   9   2   9        4.51        7.48      5.90 o 
  10   2   9       48.94       53.13      7.08 o 
  11   2   9        1.09        0.39      5.90 o 
  12   2   9        0.67        2.36      6.30 o 
  13   2   9       13.73       -1.97      7.87 o 
  14   2   9       37.64       53.13      9.05 o 
  15   2   9       49.53       58.64      9.45 o 
  16   2   9        0.82        1.57      8.66 o 
 -18   3   9      100.43      119.64     11.41 o 
 -17   3   9       34.40       61.79      8.26 o 
 -16   3   9       56.45       73.20      8.26 o 
 -15   3   9        0.15       -7.08      7.08 o 
 -14   3   9      169.55      156.24     10.23 o 
 -13   3   9      132.58      125.55      9.45 o 
 -12   3   9      330.32      330.59     12.20 o 
 -11   3   9      107.35      110.98      8.66 o 
 -10   3   9        0.01        2.36      5.51 o 
  -9   3   9      176.44      172.38      8.66 o 
  -8   3   9        5.07       -5.51      5.51 o 
  -7   3   9     1115.63     1111.42     18.10 o 
  -6   3   9      272.09      290.06      9.84 o 
  -5   3   9       23.32       14.96      5.51 o 
  -4   3   9       79.23       66.91      6.30 o 
  -3   3   9     1192.41     1220.83     17.71 o 
  -2   3   9       42.18       40.54      5.51 o 
  -1   3   9      397.32      401.83     11.02 o 
   0   3   9      163.44      164.50      8.26 o 
   1   3   9       33.09       30.70      5.51 o 
   2   3   9      103.35      107.44      7.08 o 
   3   3   9      372.78      405.37     11.41 o 
   4   3   9       43.09       45.65      5.90 o 
   5   3   9       28.90       30.30      6.30 o 
   6   3   9        0.78       -5.90      5.90 o 
   7   3   9       77.65       68.87      7.08 o 
   8   3   9       19.55       27.16      6.30 o 
   9   3   9       10.30       12.99      6.69 o 
  10   3   9      169.08      164.12     10.23 o 
  11   3   9       17.41       20.86      7.48 o 
  12   3   9       15.21       23.22      7.08 o 
  13   3   9        2.67        1.57      7.08 o 
  14   3   9       24.07       27.16      8.26 o 
  15   3   9        5.41       -2.36      8.66 o 
 -17   4   9       14.10       16.14      8.26 o 
 -16   4   9        0.39       -1.97      7.87 o 
 -15   4   9       34.95       34.63      7.48 o 
 -14   4   9       30.24       40.14      7.48 o 
 -13   4   9       49.09       35.81      7.48 o 
 -12   4   9       50.55       55.10      7.87 o 
 -11   4   9        8.10       19.28      5.90 o 
 -10   4   9        3.02       -6.30      6.30 o 
  -9   4   9        4.11        1.18      5.90 o 
  -8   4   9       79.83       70.05      7.48 o 
  -7   4   9      334.15      312.88     12.20 o 
  -6   4   9      942.49      971.31     18.50 o 
  -5   4   9      111.90      115.31      7.87 o 
  -4   4   9      257.88      254.24     10.63 o 
  -3   4   9       85.41       69.66      7.08 o 
  -2   4   9      365.54      349.48     11.02 o 
  -1   4   9       64.13       69.27      7.48 o 
   0   4   9      274.40      272.57     14.17 o 
   1   4   9      547.75      528.16     14.17 o 
   2   4   9       32.76       35.42      7.08 o 
   3   4   9      280.21      271.17     11.02 o 
   4   4   9       23.31       33.85      6.30 o 
   5   4   9      119.68      115.71      9.05 o 
   6   4   9       70.95       79.11      7.87 o 
   7   4   9        1.89        5.12      6.69 o 
   8   4   9       13.45       22.43      6.30 o 
   9   4   9        1.97       -2.75      7.08 o 
  10   4   9       61.62       68.48      8.66 o 
  11   4   9       39.06       57.85      9.05 o 
  12   4   9       12.74       10.23      8.26 o 
  13   4   9        0.01       -3.54      8.66 o 
 -14   5   9        3.02       12.59      7.87 o 
 -13   5   9       10.48       14.96      8.26 o 
 -12   5   9       14.10       21.25      8.66 o 
 -11   5   9       37.31       14.96      8.66 o 
 -10   5   9      121.77      131.45     10.63 o 
  -9   5   9        3.61       -7.87      7.87 o 
  -8   5   9        0.73       -6.30      7.08 o 
  -7   5   9      147.24      159.00     11.02 o 
  -6   5   9      202.39      190.09     11.41 o 
  -5   5   9        0.80        3.15      6.30 o 
  -4   5   9       29.84       37.39      7.87 o 
  -3   5   9        0.05       -1.97      6.69 o 
  -2   5   9       81.86       73.20      7.87 o 
  -1   5   9        2.34        7.87      5.90 o 
   0   5   9       30.87       40.36      5.01 o 
   1   5   9        1.30        7.48      5.90 o 
   2   5   9        3.85       -1.18      5.90 o 
   3   5   9        7.08       -1.97      6.30 o 
   4   5   9        1.35       -2.36      6.30 o 
   5   5   9        0.53        3.94      6.30 o 
   6   5   9        1.65        2.75      7.08 o 
   7   5   9      158.27      125.55     10.63 o 
   8   5   9        1.96        3.94      7.48 o 
   9   5   9        1.32        5.12      7.08 o 
  10   5   9        0.29       -1.97      8.26 o 
  11   5   9       13.43        5.51      8.66 o 
 -10   6   9        1.57        8.26      8.26 o 
  -9   6   9        0.36        6.30      8.26 o 
  -8   6   9      118.36      144.44     11.81 o 
  -7   6   9        1.62       22.43      7.48 o 
  -6   6   9        2.50        3.94      7.87 o 
  -5   6   9       19.63       15.74      8.26 o 
  -4   6   9        5.99       16.53      7.48 o 
  -3   6   9        3.97       -1.18      7.87 o 
  -2   6   9       20.55       24.40      8.26 o 
  -1   6   9       23.96       11.02      8.66 o 
   0   6   9       10.61        7.99     10.23 o 
   1   6   9      121.89      120.82     10.63 o 
   2   6   9        0.95        4.33      7.48 o 
   3   6   9       31.43       31.49      7.87 o 
   4   6   9        0.86        5.51      7.48 o 
   5   6   9        2.51        7.08      7.87 o 
   6   6   9       58.11       51.56      9.45 o 
   7   6   9        6.67       10.63      8.26 o 
 -20   0  10       31.06       40.14      9.05 o 
 -19   0  10      170.49      205.44     12.99 o 
 -18   0  10      364.74      416.39     15.74 o 
 -17   0  10       34.43       23.22      7.87 o 
 -16   0  10        0.28       -2.75      5.51 o 
 -15   0  10       26.42       14.56      6.30 o 
 -14   0  10      116.09      101.15      8.66 o 
 -13   0  10      750.03      788.31     16.14 o 
 -12   0  10     4518.65     4572.42     36.21 o 
 -11   0  10     1090.84     1124.41     18.89 o 
 -10   0  10      673.42      592.71     13.38 o 
  -9   0  10       52.18       39.75      5.51 o 
  -8   0  10       78.11       72.02      5.51 o 
  -7   0  10       56.98       56.28      5.12 o 
  -6   0  10     2984.20     3054.05     24.79 o 
  -5   0  10     1051.69     1016.97     14.56 o 
  -4   0  10      589.73      680.86     11.81 o 
  -3   0  10     3790.55     3973.42     26.76 o 
  -2   0  10       21.55       21.65      3.94 o 
  -1   0  10      464.91      457.71      9.84 o 
   0   0  10      206.21      224.37      5.01 o 
   1   0  10      103.68      107.44      5.51 o 
   2   0  10       24.34       21.25      4.33 o 
   3   0  10     1752.39     1800.95     19.68 o 
   4   0  10      105.07      114.92      7.08 o 
   5   0  10      237.53      223.15      8.66 o 
   6   0  10       30.65       40.54      5.90 o 
   7   0  10       76.02       88.95      7.08 o 
   8   0  10      404.28      407.34     12.20 o 
   9   0  10        0.18       -5.90      5.90 o 
  10   0  10        1.31       -5.12      5.90 o 
  11   0  10       37.48       25.19      7.08 o 
  12   0  10       40.88       38.96      7.87 o 
  13   0  10      110.08       86.19      9.45 o 
  14   0  10       79.65       70.84      9.45 o 
  15   0  10        4.80        0.79      7.87 o 
  16   0  10        1.88        8.26      7.48 o 
 -20   1  10       18.47       29.52      9.05 o 
 -19   1  10       11.06       -7.87      7.87 o 
 -18   1  10      114.25      118.86      9.84 o 
 -17   1  10       87.02       78.71      8.66 o 
 -16   1  10       67.59       72.02      7.48 o 
 -15   1  10      185.06      201.50     10.23 o 
 -14   1  10      304.67      281.40     11.81 o 
 -13   1  10        5.27        0.39      5.90 o 
 -12   1  10        3.66       -4.33      5.90 o 
 -11   1  10     2248.55     2230.32     25.19 o 
 -10   1  10       54.75       40.54      7.87 o 
  -9   1  10       67.25       59.43      6.30 o 
  -8   1  10        1.97       13.77      3.94 o 
  -7   1  10       56.46       54.31      5.12 o 
  -6   1  10     1157.71     1239.33     16.53 o 
  -5   1  10      257.10      256.60      8.66 o 
  -4   1  10        3.78       -4.33      4.33 o 
  -3   1  10      421.51      420.33      9.84 o 
  -2   1  10        9.99       16.53      4.33 o 
  -1   1  10     1069.27     1182.66     15.74 o 
   0   1  10      672.86      669.85     11.61 o 
   1   1  10        0.17       -3.94      3.94 o 
   2   1  10       81.94       83.04      5.51 o 
   3   1  10        1.13        1.97      4.33 o 
   4   1  10        3.04       -0.39      4.72 o 
   5   1  10      174.77      146.80      7.48 o 
   6   1  10      154.88      173.56      8.66 o 
   7   1  10      106.29      116.89      8.66 o 
   8   1  10      669.64      707.63     15.74 o 
   9   1  10       20.07       18.50      7.08 o 
  10   1  10        3.20        3.15      6.30 o 
  11   1  10       63.99       59.43      7.87 o 
  12   1  10        0.06       -1.57      6.69 o 
  13   1  10       25.32       31.88      8.26 o 
  14   1  10       37.01       47.62      8.66 o 
  15   1  10        0.25       -2.75      7.48 o 
  16   1  10       16.83       12.59      8.66 o 
 -19   2  10        0.00       -0.79      8.66 o 
 -18   2  10       22.72       24.01      8.26 o 
 -17   2  10        0.47       -6.69      6.69 o 
 -16   2  10       54.08       49.59      8.26 o 
 -15   2  10      207.74      195.99     10.63 o 
 -14   2  10      269.34      264.08     11.41 o 
 -13   2  10      479.37      482.90     14.17 o 
 -12   2  10       89.85       57.46      7.87 o 
 -11   2  10       90.33       98.78      8.66 o 
 -10   2  10      351.15      343.19     11.02 o 
  -9   2  10      113.01      120.43      7.48 o 
  -8   2  10      108.68      107.84      7.08 o 
  -7   2  10       39.65       29.12      5.51 o 
  -6   2  10       63.72       68.87      5.51 o 
  -5   2  10      199.55      212.52      8.26 o 
  -4   2  10      849.67      877.65     14.56 o 
  -3   2  10     1130.75     1223.59     16.92 o 
  -2   2  10        3.32        1.97      4.72 o 
  -1   2  10      167.06      155.85      7.08 o 
   0   2  10      153.45      175.37     16.73 o 
   1   2  10       29.13       39.36      5.12 o 
   2   2  10      139.43      142.47      7.48 o 
   3   2  10      585.31      604.91     13.38 o 
   4   2  10      402.34      410.49     11.41 o 
   5   2  10      469.31      491.95     12.59 o 
   6   2  10      860.07      785.16     16.53 o 
   7   2  10      719.61      692.28     16.14 o 
   8   2  10        8.01        1.57      6.69 o 
   9   2  10        3.98        9.05      5.90 o 
  10   2  10       20.61       11.02      6.69 o 
  11   2  10        0.17        6.69      5.90 o 
  12   2  10       15.04       14.56      6.69 o 
  13   2  10       21.14       21.25      7.48 o 
  14   2  10       49.82       49.59      8.66 o 
  15   2  10        6.45       17.71      8.26 o 
 -18   3  10       43.22       39.75      9.45 o 
 -17   3  10       38.81       53.92      9.05 o 
 -16   3  10        0.05       -5.51      7.08 o 
 -15   3  10        3.21       -3.54      6.69 o 
 -14   3  10      197.82      205.05     11.81 o 
 -13   3  10      118.71      113.74      9.45 o 
 -12   3  10        2.81        4.33      5.90 o 
 -11   3  10      212.26      203.08      9.84 o 
 -10   3  10      230.19      237.32     10.23 o 
  -9   3  10        0.10       -0.39      5.51 o 
  -8   3  10      321.14      325.87     11.02 o 
  -7   3  10       32.00       25.58      6.30 o 
  -6   3  10      176.73      173.17      8.26 o 
  -5   3  10        9.29        9.45      5.12 o 
  -4   3  10      496.13      536.43     12.59 o 
  -3   3  10       73.12       71.23      7.08 o 
  -2   3  10      192.56      182.22      8.66 o 
  -1   3  10        0.06       -5.90      5.90 o 
   0   3  10        1.05        2.55      3.75 o 
   1   3  10       63.97       56.28      6.30 o 
   2   3  10        1.69        6.30      5.12 o 
   3   3  10       69.67       72.42      7.08 o 
   4   3  10        5.27       -1.97      5.90 o 
   5   3  10       45.01       52.74      7.08 o 
   6   3  10      180.42      171.20      9.45 o 
   7   3  10        2.96       -6.69      6.69 o 
   8   3  10       15.48        5.12      7.08 o 
   9   3  10        0.72       -6.69      6.69 o 
  10   3  10        9.17       17.71      7.08 o 
  11   3  10        0.42       -7.08      7.08 o 
  12   3  10       32.64       40.54      7.87 o 
  13   3  10       11.25        8.66      8.26 o 
  14   3  10        1.17       15.74      7.08 o 
 -16   4  10        0.04       -8.26      8.26 o 
 -15   4  10       49.20       55.10      8.66 o 
 -14   4  10        5.30       -0.39      7.48 o 
 -13   4  10       21.33       16.53      8.26 o 
 -12   4  10       79.33       90.52      9.05 o 
 -11   4  10       12.18       15.35      6.69 o 
 -10   4  10        0.20        7.87      5.90 o 
  -9   4  10       23.32       18.50      6.69 o 
  -8   4  10        3.74        2.75      6.30 o 
  -7   4  10       11.70        9.05      6.30 o 
  -6   4  10      479.50      522.26     14.56 o 
  -5   4  10        0.79       10.23      5.51 o 
  -4   4  10      454.06      459.68     13.38 o 
  -3   4  10       37.62       40.93      6.69 o 
  -2   4  10        0.21       -2.75      5.51 o 
  -1   4  10       84.21       81.86      7.87 o 
   0   4  10       16.33        6.18      4.59 o 
   1   4  10        0.09        9.45      6.30 o 
   2   4  10       74.71       61.40      7.87 o 
   3   4  10        9.56        3.94      7.08 o 
   4   4  10        1.30       -1.18      6.69 o 
   5   4  10       17.21        6.30      7.48 o 
   6   4  10        2.59       -7.48      7.48 o 
   7   4  10       62.77       68.87      7.87 o 
   8   4  10        0.00       -1.97      7.08 o 
   9   4  10        7.68       11.02      7.48 o 
  10   4  10       25.43       29.52      7.87 o 
  11   4  10        6.54       12.99      7.87 o 
  12   4  10       36.89       21.25      9.45 o 
  13   4  10       27.36       27.94      9.45 o 
 -14   5  10       33.93       38.18     10.23 o 
 -13   5  10       52.80       43.29      8.66 o 
 -12   5  10        8.45       14.96      7.87 o 
 -11   5  10       17.75       14.17      8.26 o 
 -10   5  10       91.51       88.95     10.23 o 
  -9   5  10      169.51      171.99     10.63 o 
  -8   5  10       28.65       21.65      7.87 o 
  -7   5  10      111.71       99.18     10.23 o 
  -6   5  10       48.91       40.93      8.66 o 
  -5   5  10      126.76      122.79     10.23 o 
  -4   5  10       27.68       25.19      7.87 o 
  -3   5  10       18.38       24.01      7.08 o 
  -2   5  10      242.40      246.37     11.81 o 
  -1   5  10        0.27       -1.97      6.69 o 
   0   5  10       22.98       23.87      5.01 o 
   1   5  10        5.73       -7.08      7.08 o 
   2   5  10       18.96        5.90      6.69 o 
   3   5  10        2.08        2.36      7.08 o 
   4   5  10       36.39       36.99      7.48 o 
   5   5  10        0.12        9.45      6.69 o 
   6   5  10       32.73       19.68      8.66 o 
   7   5  10       19.39       19.68      8.66 o 
   8   5  10       25.38       16.92      8.26 o 
   9   5  10        6.80       -6.69      8.26 o 
  10   5  10        5.62       18.10      8.26 o 
  -9   6  10        7.79        2.75      9.05 o 
  -8   6  10        2.74        4.33      9.05 o 
  -7   6  10        1.98        8.66      7.48 o 
  -6   6  10        1.54        9.84      8.26 o 
  -5   6  10       57.32       48.41      9.05 o 
  -4   6  10       19.15       29.12      8.26 o 
  -3   6  10       36.81       32.67      8.26 o 
  -2   6  10       33.75       34.24      8.26 o 
  -1   6  10       55.86       53.52      9.05 o 
   0   6  10       61.31       42.03      6.96 o 
   1   6  10       47.59       53.92      9.45 o 
   2   6  10       11.38        7.87      7.87 o 
   3   6  10        7.42        4.72      7.87 o 
   4   6  10        0.07       -3.94      7.87 o 
   5   6  10        0.84        9.84      8.26 o 
   6   6  10        1.05       -2.36      7.48 o 
 -19   1  11       22.37       22.04      8.26 o 
 -18   1  11       25.37       12.59      7.87 o 
 -17   1  11       58.58       74.78      8.26 o 
 -16   1  11       18.04       22.04      7.08 o 
 -15   1  11        0.51        3.54      5.90 o 
 -14   1  11       18.18        7.08      6.69 o 
 -13   1  11       27.99       39.36      6.30 o 
 -12   1  11       28.00       17.32      6.30 o 
 -11   1  11        0.91       -7.87      7.87 o 
 -10   1  11     1965.61     2060.70     24.40 o 
  -9   1  11       85.95       85.01      7.08 o 
  -8   1  11      325.25      332.95     10.63 o 
  -7   1  11      135.23      127.12      7.48 o 
  -6   1  11      420.71      449.06     11.02 o 
  -5   1  11      701.13      710.78     13.38 o 
  -4   1  11       19.41       29.91      4.72 o 
  -3   1  11      239.38      281.40      9.05 o 
  -2   1  11      118.20      112.95      6.69 o 
  -1   1  11       59.46       68.09      5.90 o 
   0   1  11      857.75      939.51     10.58 o 
   1   1  11      301.44      321.54      9.45 o 
   2   1  11       15.87       20.86      4.72 o 
   3   1  11       40.64       39.75      5.51 o 
   4   1  11        0.13        3.15      4.72 o 
   5   1  11       70.00       59.82      7.08 o 
   6   1  11       60.20      106.66      8.66 o 
   7   1  11      849.36      808.77     16.92 o 
   8   1  11        4.22        2.75      7.08 o 
   9   1  11        5.77       -2.75      6.30 o 
  10   1  11        2.14        5.12      5.90 o 
  11   1  11        0.02       -5.51      6.69 o 
  12   1  11       32.23       29.91      8.26 o 
  13   1  11        0.06       12.20      7.08 o 
  14   1  11       28.92       16.53      8.66 o 
  15   1  11        0.95        6.30      8.26 o 
 -19   2  11      142.24      173.96     12.99 o 
 -18   2  11      105.22      118.86     11.02 o 
 -17   2  11        2.49        4.33      7.48 o 
 -16   2  11       20.45       27.16      7.08 o 
 -15   2  11        3.08       -1.18      6.69 o 
 -14   2  11       18.31       19.28      6.69 o 
 -13   2  11      557.46      528.95     15.35 o 
 -12   2  11       46.60       43.29      7.48 o 
 -11   2  11     1048.33     1077.18     19.68 o 
 -10   2  11      101.02       92.09      7.87 o 
  -9   2  11        0.11       -0.39      5.12 o 
  -8   2  11      432.90      413.64     11.41 o 
  -7   2  11      107.27      113.74      7.08 o 
  -6   2  11      116.43      118.86      6.69 o 
  -5   2  11       89.50       90.13      6.69 o 
  -4   2  11       32.66       36.99      5.51 o 
  -3   2  11       91.90       83.04      6.30 o 
  -2   2  11       51.80       33.45      5.51 o 
  -1   2  11      347.78      363.26     10.23 o 
   0   2  11       21.27       22.85      3.62 o 
   1   2  11        0.09        1.97      4.72 o 
   2   2  11        9.85        7.08      5.12 o 
   3   2  11       38.91       36.99      6.30 o 
   4   2  11       83.98       79.50      7.08 o 
   5   2  11       17.94       11.81      7.08 o 
   6   2  11     1613.73     1545.52     22.43 o 
   7   2  11      222.00      225.91     11.81 o 
   8   2  11      102.46      126.33      9.45 o 
   9   2  11        7.30       11.41      7.08 o 
  10   2  11        4.32       -1.97      7.08 o 
  11   2  11       32.44       47.23      7.87 o 
  12   2  11       19.54        8.66      8.26 o 
  13   2  11       12.47       16.53      7.87 o 
  14   2  11        0.06        1.18      7.48 o 
  15   2  11        0.00        3.54      7.87 o 
 -18   3  11       33.70       25.98     10.23 o 
 -17   3  11       58.93       74.38      9.84 o 
 -16   3  11        3.64        0.79      7.87 o 
 -15   3  11       34.11       18.10      8.66 o 
 -14   3  11       21.55       47.23      7.87 o 
 -13   3  11      125.14      103.11      9.84 o 
 -12   3  11        1.55        6.69      6.30 o 
 -11   3  11       22.75       14.56      6.69 o 
 -10   3  11        0.77       -2.75      5.90 o 
  -9   3  11      173.47      225.12      9.45 o 
  -8   3  11       28.59       37.78      6.69 o 
  -7   3  11      522.55      514.39     13.77 o 
  -6   3  11      255.93      273.53     10.23 o 
  -5   3  11       68.63       80.29      7.08 o 
  -4   3  11       92.56       78.71      7.87 o 
  -3   3  11      118.84      125.94      7.87 o 
  -2   3  11      207.95      206.62      9.84 o 
  -1   3  11      743.64      746.59     15.35 o 
   0   3  11       57.93       54.80      4.86 o 
   1   3  11       20.96       15.35      6.30 o 
   2   3  11        2.19        2.75      5.90 o 
   3   3  11      161.03      165.30      9.45 o 
   4   3  11      287.70      271.17     11.41 o 
   5   3  11       59.43       59.43      8.26 o 
   6   3  11      205.56      200.72     11.02 o 
   7   3  11        1.18        7.87      6.30 o 
   8   3  11        2.43        3.94      6.69 o 
   9   3  11       12.07       18.89      6.69 o 
  10   3  11       72.48       69.66      9.05 o 
  11   3  11       29.76        7.87      8.66 o 
  12   3  11       38.23       46.44      8.66 o 
  13   3  11       17.63       -2.75      9.05 o 
 -16   4  11       20.11       16.14      8.26 o 
 -15   4  11      110.35      125.15     11.02 o 
 -14   4  11        3.35       -2.75      7.48 o 
 -13   4  11       10.16       10.23      7.48 o 
 -12   4  11        0.22       11.02      6.30 o 
 -11   4  11       42.08       42.50      8.26 o 
 -10   4  11       16.61       10.23      6.69 o 
  -9   4  11       57.06       61.00      7.48 o 
  -8   4  11        0.95       -3.15      5.90 o 
  -7   4  11       20.42       13.38      6.69 o 
  -6   4  11      113.68      117.28      9.05 o 
  -5   4  11       78.32       63.36      7.87 o 
  -4   4  11        7.16        1.97      6.30 o 
  -3   4  11       37.05       38.18      7.08 o 
  -2   4  11        8.92        0.79      6.69 o 
  -1   4  11      104.86      112.56      8.66 o 
   0   4  11      172.91      170.76      6.81 o 
   1   4  11       40.78       28.34      7.08 o 
   2   4  11      336.44      326.66     12.20 o 
   3   4  11      211.48      210.95     11.41 o 
   4   4  11       79.68       86.19      8.66 o 
   5   4  11       10.94       20.86      7.08 o 
   6   4  11        3.85       -7.08      7.08 o 
   7   4  11        7.89       13.77      7.08 o 
   8   4  11       45.38       53.13      8.26 o 
   9   4  11        1.72       -6.30      7.48 o 
  10   4  11        5.16       -7.87      7.87 o 
  11   4  11       11.38       25.98      8.26 o 
  12   4  11       12.26       39.36      7.87 o 
 -13   5  11        2.96       18.10      7.48 o 
 -12   5  11       21.53       27.16      8.26 o 
 -11   5  11        4.86        8.66      7.87 o 
 -10   5  11        1.10        0.00      7.87 o 
  -9   5  11        1.71       13.77      7.48 o 
  -8   5  11        0.11       -4.72      7.48 o 
  -7   5  11        5.42        6.30      7.48 o 
  -6   5  11        2.97        5.12      7.87 o 
  -5   5  11       25.86       10.23      8.26 o 
  -4   5  11       10.91       17.32      7.08 o 
  -3   5  11      226.99      236.93     12.20 o 
  -2   5  11        9.06       24.40      7.08 o 
  -1   5  11       21.42       20.47      6.69 o 
   0   5  11        0.08        6.49      4.45 o 
   1   5  11       53.44       44.87      8.66 o 
   2   5  11      106.93       88.16      9.45 o 
   3   5  11      113.93      116.10     10.63 o 
   4   5  11        6.59       22.04      6.30 o 
   5   5  11       16.08       34.63      7.08 o 
   6   5  11        0.98       -5.12      7.48 o 
   7   5  11        4.50       -0.79      8.26 o 
   8   5  11        5.98       -0.39      7.48 o 
   9   5  11        2.39       -3.94      8.26 o 
  -8   6  11       12.25       11.81      9.05 o 
  -7   6  11       21.04       16.53      9.45 o 
  -6   6  11       17.35        7.87      9.45 o 
  -5   6  11        1.76       12.20      7.48 o 
  -4   6  11       15.14       25.19      8.26 o 
  -3   6  11       32.92       29.52      8.66 o 
  -2   6  11       19.04       13.77      7.87 o 
  -1   6  11       18.22       28.34      7.87 o 
   0   6  11       60.73       64.29      7.09 o 
   1   6  11       28.64       19.28      9.05 o 
   2   6  11       12.68       14.17      8.66 o 
   3   6  11        0.46        4.72      7.87 o 
   4   6  11        0.03       -0.39      7.48 o 
 -19   0  12      319.79      368.38     16.53 o 
 -18   0  12       73.66       50.77     10.23 o 
 -17   0  12       25.21       22.43      7.48 o 
 -16   0  12        0.11        3.54      6.30 o 
 -15   0  12        8.30        9.84      6.30 o 
 -14   0  12      314.21      290.45     12.20 o 
 -13   0  12      620.45      636.39     15.74 o 
 -12   0  12        0.86       -5.51      5.90 o 
 -11   0  12        6.28       20.86      6.30 o 
 -10   0  12       99.65       81.47      7.87 o 
  -9   0  12     1445.82     1275.54     19.68 o 
  -8   0  12     3785.24     3560.96     30.70 o 
  -7   0  12      286.02      270.77      9.84 o 
  -6   0  12      278.68      257.78      9.05 o 
  -5   0  12        0.15       -2.75      4.33 o 
  -4   0  12       97.02       99.18      6.30 o 
  -3   0  12     1777.60     1905.24     21.25 o 
  -2   0  12     2291.94     2542.03     24.79 o 
  -1   0  12      116.43      117.28      7.48 o 
   0   0  12       38.28       44.21      4.17 o 
   1   0  12      422.40      454.17     11.02 o 
   2   0  12       77.59       91.31      6.30 o 
   3   0  12        2.50        5.12      4.72 o 
   4   0  12      522.24      581.69     13.38 o 
   5   0  12       24.26       35.81      5.90 o 
   6   0  12      106.07       85.01      7.48 o 
   7   0  12       41.54       40.14      6.69 o 
   8   0  12       22.00       17.71      6.30 o 
   9   0  12        1.68       -1.97      6.30 o 
  10   0  12       50.62       50.38      7.87 o 
  11   0  12        2.60        6.69      6.69 o 
  12   0  12       20.01       18.89      7.87 o 
  13   0  12        1.33        1.18      7.48 o 
  14   0  12        8.50        1.18      7.87 o 
  15   0  12       10.84        6.30      8.26 o 
 -19   1  12        5.86        5.90      8.66 o 
 -18   1  12        7.11       12.99      7.48 o 
 -17   1  12        1.23        3.94      6.69 o 
 -16   1  12        1.87       -5.51      6.69 o 
 -15   1  12       67.49       57.07      7.87 o 
 -14   1  12       11.04        2.36      5.90 o 
 -13   1  12       24.93       29.12      6.30 o 
 -12   1  12       84.68       70.45      7.48 o 
 -11   1  12        4.18       -3.54      6.30 o 
 -10   1  12      411.41      420.72     12.99 o 
  -9   1  12      499.00      501.01     13.38 o 
  -8   1  12      209.85      204.65      9.05 o 
  -7   1  12      170.41      190.88      8.26 o 
  -6   1  12       17.78       10.23      5.12 o 
  -5   1  12      369.76      382.15     11.02 o 
  -4   1  12       44.24       44.47      5.12 o 
  -3   1  12      266.75      303.04      9.45 o 
  -2   1  12       76.08       78.32      6.30 o 
  -1   1  12       66.36       72.81      6.30 o 
   0   1  12      179.14      168.59      5.98 o 
   1   1  12        0.87        5.90      4.33 o 
   2   1  12        8.47        0.00      5.12 o 
   3   1  12      157.85      177.89      8.26 o 
   4   1  12        4.15       -0.79      5.12 o 
   5   1  12      122.35      133.02      8.26 o 
   6   1  12      473.68      451.81     13.38 o 
   7   1  12       77.88       71.63      8.26 o 
   8   1  12       41.70       33.06      7.48 o 
   9   1  12        9.76       -1.18      6.69 o 
  10   1  12        5.36       16.92      6.30 o 
  11   1  12        5.06       11.02      6.69 o 
  12   1  12        9.62       11.02      7.48 o 
  13   1  12        0.01       -0.39      7.08 o 
  14   1  12        0.02       -1.97      7.87 o 
  15   1  12       11.52        2.36      9.05 o 
 -18   2  12        4.17        8.66      8.66 o 
 -17   2  12       59.36       72.81      9.45 o 
 -16   2  12      210.65      202.69     12.20 o 
 -15   2  12       79.81       72.81      8.26 o 
 -14   2  12       10.00       -0.39      6.69 o 
 -13   2  12      119.88       89.34      9.84 o 
 -12   2  12       57.78       44.08      7.48 o 
 -11   2  12      680.92      704.09     17.32 o 
 -10   2  12        0.27       12.20      5.90 o 
  -9   2  12       59.47       48.80      7.08 o 
  -8   2  12       27.27       30.70      6.30 o 
  -7   2  12       15.64        5.12      5.51 o 
  -6   2  12       21.92       20.47      5.90 o 
  -5   2  12      601.52      623.01     13.77 o 
  -4   2  12       72.17       71.23      6.30 o 
  -3   2  12       42.09       33.85      5.90 o 
  -2   2  12       21.27       26.37      5.12 o 
  -1   2  12       22.90       22.83      6.30 o 
   0   2  12       87.74       88.27      6.69 o 
   1   2  12      220.87      219.21      9.45 o 
   2   2  12      155.85      171.99      8.26 o 
   3   2  12        3.88        5.51      5.51 o 
   4   2  12        3.96       11.02      5.51 o 
   5   2  12        3.25       -1.97      6.69 o 
   6   2  12      123.23      107.05      9.84 o 
   7   2  12       34.07       24.01      8.26 o 
   8   2  12       23.23       33.85      7.48 o 
   9   2  12      251.87      235.74     11.81 o 
  10   2  12       45.54       36.60      8.66 o 
  11   2  12        9.30        5.90      7.08 o 
  12   2  12       33.97       44.08      8.26 o 
  13   2  12        9.37        7.48      8.26 o 
  14   2  12       10.81       16.14      8.26 o 
 -17   3  12      106.24      138.53     11.41 o 
 -16   3  12       41.57       57.07      9.45 o 
 -15   3  12       31.24       47.62      8.26 o 
 -14   3  12        0.36       -7.48      7.48 o 
 -13   3  12       71.72       77.93      8.66 o 
 -12   3  12      117.01      112.95      9.45 o 
 -11   3  12      123.15      104.29      9.05 o 
 -10   3  12       25.86       25.98      7.08 o 
  -9   3  12        6.59        8.26      6.30 o 
  -8   3  12      107.03       98.00      8.66 o 
  -7   3  12      365.39      389.63     12.59 o 
  -6   3  12        4.00        5.90      5.51 o 
  -5   3  12      549.10      549.02     14.17 o 
  -4   3  12      305.53      308.95     11.41 o 
  -3   3  12      171.58      184.19      9.45 o 
  -2   3  12        7.00       15.35      6.69 o 
  -1   3  12       57.29       57.46      7.48 o 
   0   3  12      596.40      593.20     27.55 o 
   1   3  12       19.13       29.52      6.69 o 
   2   3  12      171.74      195.99      9.84 o 
   3   3  12      105.22      109.02      8.66 o 
   4   3  12       18.23       24.40      6.69 o 
   5   3  12       57.15       56.67      8.66 o 
   6   3  12        2.81        5.51      7.08 o 
   7   3  12        6.86       -0.79      7.08 o 
   8   3  12        0.39        0.00      6.30 o 
   9   3  12        2.74       -1.57      6.69 o 
  10   3  12       11.70        6.30      8.26 o 
  11   3  12       37.66       40.93      8.66 o 
  12   3  12       64.21       73.99     10.23 o 
  13   3  12       34.37       28.34      9.45 o 
 -15   4  12       42.33       38.96      9.45 o 
 -14   4  12       47.92       58.25      9.05 o 
 -13   4  12       10.62       10.23      7.48 o 
 -12   4  12        0.27        3.54      7.48 o 
 -11   4  12       28.41       37.39      7.87 o 
 -10   4  12       36.67       42.50      7.87 o 
  -9   4  12       25.40       27.94      7.08 o 
  -8   4  12       11.55       16.53      6.69 o 
  -7   4  12        0.18        5.51      5.90 o 
  -6   4  12       65.12       80.68      7.87 o 
  -5   4  12      235.23      249.13     11.41 o 
  -4   4  12       90.60       90.13      8.66 o 
  -3   4  12        0.00       -6.30      6.30 o 
  -2   4  12        6.24       12.59      6.69 o 
  -1   4  12       88.15       86.58      8.26 o 
   0   4  12      113.80       92.47      6.12 o 
   1   4  12        5.70       -0.79      6.69 o 
   2   4  12       48.14       44.87      7.87 o 
   3   4  12       12.12        9.05      7.48 o 
   4   4  12       23.96       28.73      7.87 o 
   5   4  12        0.28       -6.30      7.08 o 
   6   4  12       54.60       55.49      8.66 o 
   7   4  12        4.56       -1.97      7.48 o 
   8   4  12        0.02       -1.57      7.87 o 
   9   4  12       30.03       35.81      9.05 o 
  10   4  12        2.71       -7.87      7.87 o 
  11   4  12        0.04       11.02      8.26 o 
 -12   5  12       58.13       72.42      9.45 o 
 -11   5  12        0.35       -8.26      8.26 o 
 -10   5  12        1.83       10.23      7.08 o 
  -9   5  12      169.90      184.97     12.20 o 
  -8   5  12       36.96       43.29      8.66 o 
  -7   5  12       13.68       18.50      7.87 o 
  -6   5  12      301.42      307.37     14.56 o 
  -5   5  12        0.61       -5.12      7.87 o 
  -4   5  12      197.32      188.91     12.20 o 
  -3   5  12       22.44       21.25      8.26 o 
  -2   5  12       32.66       34.63      7.87 o 
  -1   5  12        3.04        3.54      6.69 o 
   0   5  12       43.64       39.86      9.25 o 
   1   5  12       45.65       29.52      8.66 o 
   2   5  12        0.53        1.57      7.48 o 
   3   5  12       36.85       38.18      8.26 o 
   4   5  12        2.26       19.68      7.08 o 
   5   5  12       52.98       52.34      9.05 o 
   6   5  12       23.06       26.76      8.66 o 
   7   5  12        0.01       -7.87      7.87 o 
   8   5  12        3.00        8.26      8.66 o 
  -6   6  12        0.09       -3.94      7.87 o 
  -5   6  12      129.06      122.00     12.20 o 
  -4   6  12        0.81       -3.15      8.26 o 
  -3   6  12       10.12        3.15      9.45 o 
  -2   6  12        4.89       16.53      7.87 o 
  -1   6  12        0.00       -7.87      7.87 o 
   0   6  12        1.05        2.57      8.66 o 
   1   6  12        7.27       -3.15      8.66 o 
   2   6  12        0.13        0.39      7.87 o 
 -18   1  13       32.32       36.99      8.26 o 
 -17   1  13        2.38        5.90      7.87 o 
 -16   1  13       84.76       96.42      9.05 o 
 -15   1  13       57.02       66.51      8.26 o 
 -14   1  13       18.13        1.57      5.90 o 
 -13   1  13       36.60       36.21      7.08 o 
 -12   1  13      187.21      179.07      9.84 o 
 -11   1  13      111.97       96.03      7.87 o 
 -10   1  13      381.57      381.36     12.99 o 
  -9   1  13      481.29      517.54     14.17 o 
  -8   1  13       11.88       -3.15      6.69 o 
  -7   1  13      146.67      169.63      8.66 o 
  -6   1  13      137.81      126.33      7.48 o 
  -5   1  13       48.94       46.83      6.30 o 
  -4   1  13      791.77      753.28     14.96 o 
  -3   1  13        0.61       -4.72      5.12 o 
  -2   1  13       46.75       55.49      6.30 o 
  -1   1  13      337.52      355.78     11.02 o 
   0   1  13      416.82      446.48     18.89 o 
   1   1  13        3.80        1.57      5.12 o 
   2   1  13      136.09      156.24      8.26 o 
   3   1  13        3.05        1.18      5.90 o 
   4   1  13        0.11        1.97      5.90 o 
   5   1  13      316.12      325.87     12.20 o 
   6   1  13       30.79       25.98      7.87 o 
   7   1  13       34.71       35.03      7.48 o 
   8   1  13       14.96       25.58      7.08 o 
   9   1  13        5.39        5.51      6.69 o 
  10   1  13        6.26       -2.75      7.48 o 
  11   1  13        0.13        1.18      7.87 o 
  12   1  13       23.58       42.90      8.26 o 
  13   1  13        5.18       17.71      7.08 o 
  14   1  13        0.49       -7.48      8.66 o 
 -18   2  13        5.16       21.65      9.05 o 
 -17   2  13       24.43       30.70      9.45 o 
 -16   2  13       55.71       55.49      9.05 o 
 -15   2  13       97.24       84.62      9.84 o 
 -14   2  13      127.22      120.82      9.45 o 
 -13   2  13       61.00       56.67      8.66 o 
 -12   2  13       70.76       69.27      8.66 o 
 -11   2  13       81.89       82.25      9.05 o 
 -10   2  13       30.49       28.34      7.48 o 
  -9   2  13      858.76      915.82     18.10 o 
  -8   2  13      185.41      202.29      9.84 o 
  -7   2  13      159.21      176.71      9.45 o 
  -6   2  13        3.53       10.63      4.72 o 
  -5   2  13        6.00        2.75      5.90 o 
  -4   2  13      274.65      286.12     10.63 o 
  -3   2  13       16.69       14.96      5.12 o 
  -2   2  13       35.43       39.75      6.30 o 
  -1   2  13      263.96      262.90     10.23 o 
   0   2  13       30.06       27.58      4.59 o 
   1   2  13       87.72       82.25      7.48 o 
   2   2  13       17.62       29.91      5.51 o 
   3   2  13       11.92        8.26      6.30 o 
   4   2  13        4.08        2.75      5.90 o 
   5   2  13       64.59       76.74      8.26 o 
   6   2  13        1.31        4.33      7.08 o 
   7   2  13        1.25       11.41      6.69 o 
   8   2  13       26.60       22.83      7.87 o 
   9   2  13        4.68       -7.48      7.87 o 
  10   2  13       69.23       57.85      9.45 o 
  11   2  13       14.87       18.10      8.26 o 
  12   2  13        0.61        0.79      8.26 o 
  13   2  13        0.05        4.33      8.66 o 
 -16   3  13        4.96       -2.75      8.66 o 
 -15   3  13       24.88       27.55      8.66 o 
 -14   3  13       10.21        6.30      7.08 o 
 -13   3  13       69.38       60.22      9.45 o 
 -12   3  13       64.76       66.51      9.05 o 
 -11   3  13       12.62       -5.12      8.26 o 
 -10   3  13        9.25        0.39      6.30 o 
  -9   3  13       44.32       56.67      7.08 o 
  -8   3  13        2.24       12.59      5.90 o 
  -7   3  13       57.08       64.15      8.26 o 
  -6   3  13       12.27       10.23      5.90 o 
  -5   3  13      105.17       87.76      8.66 o 
  -4   3  13      196.98      189.30     10.23 o 
  -3   3  13       43.57       43.69      7.08 o 
  -2   3  13      474.84      465.98     13.77 o 
  -1   3  13      272.01      279.82     11.81 o 
   0   3  13       49.85       45.87      5.57 o 
   1   3  13        0.80        3.54      6.30 o 
   2   3  13       28.54       29.91      7.87 o 
   3   3  13      101.14       92.88      9.05 o 
   4   3  13        0.54       -7.87      7.87 o 
   5   3  13       88.84       82.65      9.05 o 
   6   3  13       24.71       27.16      8.66 o 
   7   3  13       59.72       68.87      8.66 o 
   8   3  13       38.54       39.36      8.66 o 
   9   3  13        0.18        3.15      7.87 o 
  10   3  13        6.76       -1.18      7.87 o 
  11   3  13        1.36        9.45      8.66 o 
  12   3  13       39.84       44.87      9.45 o 
 -14   4  13       11.13        1.57      8.26 o 
 -13   4  13        5.00       10.63      7.87 o 
 -12   4  13       84.06       93.67      9.45 o 
 -11   4  13      175.34      175.92     11.41 o 
 -10   4  13       81.95       83.44      9.45 o 
  -9   4  13       52.98       36.21      8.26 o 
  -8   4  13       24.60       29.52      7.48 o 
  -7   4  13      117.33      112.17      9.05 o 
  -6   4  13        1.76        3.54      5.90 o 
  -5   4  13       35.68       49.59      7.08 o 
  -4   4  13      287.92      297.53     12.59 o 
  -3   4  13        6.02       15.35      6.30 o 
  -2   4  13       83.47       88.55      8.26 o 
  -1   4  13       26.74       23.61      7.08 o 
   0   4  13        0.06       -1.53      4.71 o 
   1   4  13        0.34       -3.15      7.08 o 
   2   4  13       43.78       44.08      8.26 o 
   3   4  13       14.51       15.74      7.08 o 
   4   4  13       10.26       21.25      7.48 o 
   5   4  13        9.81        5.51      7.08 o 
   6   4  13       38.78       39.75      8.66 o 
   7   4  13       18.40       23.61      8.66 o 
   8   4  13        0.44       10.63      7.87 o 
   9   4  13        0.72       -8.26      8.26 o 
 -11   5  13        0.95       -8.26      8.26 o 
 -10   5  13        2.20        7.87      7.87 o 
  -9   5  13        2.59        1.18      8.66 o 
  -8   5  13       87.11       92.49      9.84 o 
  -7   5  13       11.94       12.99      7.87 o 
  -6   5  13       19.97       33.45      8.26 o 
  -5   5  13       85.54      104.69     10.23 o 
  -4   5  13       19.06        7.08      9.45 o 
  -3   5  13        4.20       -3.15      7.87 o 
  -2   5  13        0.50        2.36      7.48 o 
  -1   5  13        0.69       18.10      7.08 o 
   0   5  13        7.86       14.66      5.70 o 
   1   5  13        1.99       -3.15      7.48 o 
   2   5  13        1.10       -3.54      7.48 o 
   3   5  13        7.58       19.28      7.08 o 
   4   5  13        0.88       -8.26      8.26 o 
   5   5  13        2.10        9.84      7.87 o 
   6   5  13        0.00        5.51      8.26 o 
 -18   0  14       67.43       99.18     10.63 o 
 -17   0  14      115.54      157.03     11.81 o 
 -16   0  14       40.69       21.25      8.26 o 
 -15   0  14      346.89      353.42     14.56 o 
 -14   0  14      151.91      142.08      9.84 o 
 -13   0  14      152.98      160.97      9.84 o 
 -12   0  14       25.87       19.28      7.08 o 
 -11   0  14      310.66      290.06     11.81 o 
 -10   0  14      474.39      485.66     14.56 o 
  -9   0  14      736.17      669.85     16.53 o 
  -8   0  14     1766.96     1673.43     23.22 o 
  -7   0  14       29.98       28.34      6.69 o 
  -6   0  14      460.44      428.98     12.20 o 
  -5   0  14      153.43      171.99      8.66 o 
  -4   0  14       69.98       66.91      6.69 o 
  -3   0  14     1131.14     1129.53     18.50 o 
  -2   0  14        0.27        3.15      5.12 o 
  -1   0  14      580.42      569.88     13.77 o 
   0   0  14       91.71       94.83      5.29 o 
   1   0  14       96.96      108.23      8.66 o 
   2   0  14      655.28      652.53     14.96 o 
   3   0  14        1.51        4.33      5.51 o 
   4   0  14       23.03       27.16      6.69 o 
   5   0  14       72.66       49.20      7.87 o 
   6   0  14       33.98       25.58      7.08 o 
   7   0  14        9.61       -7.48      7.48 o 
   8   0  14       33.06       47.62      7.48 o 
   9   0  14       87.88       95.24      9.05 o 
  10   0  14       92.06       95.64      9.45 o 
  11   0  14        9.03       20.07      7.87 o 
  12   0  14        7.17        5.12      8.26 o 
  13   0  14        2.05        5.90      8.26 o 
 -18   1  14       15.33       20.07      8.26 o 
 -17   1  14       81.62       88.55      9.84 o 
 -16   1  14      180.30      179.86     12.20 o 
 -15   1  14        7.93       12.59      6.69 o 
 -14   1  14       12.54       16.53      6.69 o 
 -13   1  14       43.07       46.83      7.87 o 
 -12   1  14       74.71       50.38      7.48 o 
 -11   1  14       29.26       20.47      7.08 o 
 -10   1  14      193.40      197.96     11.02 o 
  -9   1  14      833.75      856.00     18.10 o 
  -8   1  14       63.92       68.09      8.26 o 
  -7   1  14       74.40       76.74      7.08 o 
  -6   1  14       68.50       72.02      7.08 o 
  -5   1  14        3.96        9.05      5.51 o 
  -4   1  14      313.48      287.69     11.41 o 
  -3   1  14      100.18      103.90      7.87 o 
  -2   1  14       11.94       26.76      5.51 o 
  -1   1  14       22.22       18.89      5.90 o 
   0   1  14        0.00        0.15      3.94 o 
   1   1  14      133.47      136.17      8.66 o 
   2   1  14        0.75        5.90      5.90 o 
   3   1  14       16.04       20.86      6.30 o 
   4   1  14        8.23       15.74      5.51 o 
   5   1  14       11.96       -7.48      7.48 o 
   6   1  14        4.83        7.48      5.90 o 
   7   1  14        9.15        6.69      7.08 o 
   8   1  14        3.73        2.75      7.08 o 
   9   1  14        0.18       -7.08      7.08 o 
  10   1  14       13.51       14.56      7.48 o 
  11   1  14       11.31        2.75      8.26 o 
  12   1  14        0.01        3.54      7.87 o 
  13   1  14       21.44       29.91      9.05 o 
 -17   2  14       85.19       96.42     10.23 o 
 -16   2  14       13.64       15.74      7.48 o 
 -15   2  14       48.19       62.97      8.66 o 
 -14   2  14       22.62       42.50      7.87 o 
 -13   2  14       14.34       23.22      6.69 o 
 -12   2  14       59.62       57.85      8.66 o 
 -11   2  14      664.73      661.58     17.32 o 
 -10   2  14       94.70       86.98      9.05 o 
  -9   2  14        2.62       -4.72      7.87 o 
  -8   2  14      272.38      269.98     12.20 o 
  -7   2  14       81.39       77.93      8.26 o 
  -6   2  14       80.50       83.04      7.87 o 
  -5   2  14      141.73      137.35      8.66 o 
  -4   2  14       69.07       82.65      7.87 o 
  -3   2  14       13.76       10.63      5.90 o 
  -2   2  14      237.50      273.53     10.63 o 
  -1   2  14        1.98       -6.69      6.69 o 
   0   2  14      262.03      256.53      7.93 o 
   1   2  14       96.32      109.02      8.66 o 
   2   2  14        2.19       -7.08      7.08 o 
   3   2  14       27.36       25.98      7.08 o 
   4   2  14        0.49       -0.39      6.69 o 
   5   2  14        2.00       13.38      7.08 o 
   6   2  14      103.34       92.88      9.84 o 
   7   2  14       36.94       33.45      8.66 o 
   8   2  14       82.18       68.87      9.84 o 
   9   2  14      157.22      143.65     11.81 o 
  10   2  14       37.11       38.96      9.05 o 
  11   2  14        2.35        4.72      8.66 o 
  12   2  14        1.68       -2.75      8.26 o 
 -16   3  14      158.36      180.25     12.20 o 
 -15   3  14        3.06        0.79      8.26 o 
 -14   3  14       82.13       82.65     10.63 o 
 -13   3  14       44.82       55.10      8.66 o 
 -12   3  14      111.58      101.93      9.84 o 
 -11   3  14      121.83      108.23     10.23 o 
 -10   3  14        0.05       -5.51      7.48 o 
  -9   3  14       38.33       40.54      7.87 o 
  -8   3  14       39.18       40.54      7.48 o 
  -7   3  14       24.85       36.21      6.69 o 
  -6   3  14       58.48       54.31      7.48 o 
  -5   3  14       44.99       41.72      7.08 o 
  -4   3  14       49.18       29.52      7.48 o 
  -3   3  14       78.11       81.47      8.66 o 
  -2   3  14       66.97       61.40      8.26 o 
  -1   3  14      171.29      157.43     10.23 o 
   0   3  14        4.59        5.51      4.73 o 
   1   3  14       51.41       55.89      7.87 o 
   2   3  14       12.59        0.00      7.48 o 
   3   3  14        1.49       -6.30      7.08 o 
   4   3  14       82.29       99.57      9.45 o 
   5   3  14       82.76       75.56      9.84 o 
   6   3  14       87.23       94.46      9.84 o 
   7   3  14        0.32        0.79      8.26 o 
   8   3  14      104.38       64.54     10.63 o 
   9   3  14       80.77       72.02     11.81 o 
  10   3  14       20.56       14.96      9.05 o 
 -13   4  14        0.05        4.72      7.48 o 
 -12   4  14        0.89       11.02      7.48 o 
 -11   4  14       14.24       15.35      7.87 o 
 -10   4  14       64.39       54.31      9.45 o 
  -9   4  14        8.81       24.01      7.08 o 
  -8   4  14       16.83        8.66      7.08 o 
  -7   4  14       56.28       59.43      8.26 o 
  -6   4  14        0.07       -7.08      7.08 o 
  -5   4  14        5.75        7.48      6.69 o 
  -4   4  14       98.96       85.40      9.45 o 
  -3   4  14       47.74       45.65      7.87 o 
  -2   4  14       32.65       37.78      7.87 o 
  -1   4  14        0.04        8.26      6.69 o 
   0   4  14        9.25        4.94      4.86 o 
   1   4  14       58.10       46.05      8.26 o 
   2   4  14        0.74       -0.79      7.08 o 
   3   4  14        5.56        5.51      7.48 o 
   4   4  14       83.66       81.47      9.05 o 
   5   4  14       27.47       25.19      8.26 o 
   6   4  14        8.97        7.48      8.66 o 
   7   4  14        0.12       -7.48      9.05 o 
   8   4  14       16.91       11.02      9.05 o 
 -10   5  14       12.92       14.56      8.66 o 
  -9   5  14        0.84        0.00      7.87 o 
  -8   5  14        1.17        1.18      8.66 o 
  -7   5  14      112.99      113.74     10.63 o 
  -6   5  14        8.53       22.83      8.66 o 
  -5   5  14        0.20       -8.66      8.66 o 
  -4   5  14      175.03      182.22     13.38 o 
  -3   5  14        0.60        3.54      7.87 o 
  -2   5  14      129.13      129.09     10.63 o 
  -1   5  14        0.07        7.87      7.87 o 
   0   5  14       30.37       30.90      6.12 o 
   1   5  14       64.23       61.79      9.84 o 
   2   5  14        8.67       11.41      8.26 o 
   3   5  14        2.84        0.79      8.26 o 
   4   5  14        9.27        9.45      8.26 o 
 -17   1  15      101.21      111.77     11.41 o 
 -16   1  15       73.72       69.27      9.84 o 
 -15   1  15        2.47       10.63      7.08 o 
 -14   1  15       39.41       31.88      7.87 o 
 -13   1  15       11.48       14.96      7.08 o 
 -12   1  15       42.99       50.77      7.87 o 
 -11   1  15      302.33      282.19     12.20 o 
 -10   1  15       69.39       74.78      8.66 o 
  -9   1  15       12.08       10.23      7.87 o 
  -8   1  15       97.74       99.18      8.66 o 
  -7   1  15       10.67       12.59      6.69 o 
  -6   1  15      187.57      179.86     10.63 o 
  -5   1  15      101.38       94.06      8.26 o 
  -4   1  15       81.31       67.69      7.87 o 
  -3   1  15       37.30       40.54      7.48 o 
  -2   1  15       40.27       42.90      7.08 o 
  -1   1  15       91.09       86.58      7.87 o 
   0   1  15       48.65       48.74      5.29 o 
   1   1  15        9.73       12.20      6.69 o 
   2   1  15        6.99       10.23      6.30 o 
   3   1  15       28.40       38.96      7.87 o 
   4   1  15       23.47       29.91      7.08 o 
   5   1  15        1.25       12.99      5.90 o 
   6   1  15       29.02       41.32      7.48 o 
   7   1  15       30.47       29.52      7.87 o 
   8   1  15        4.11       -2.36      7.48 o 
   9   1  15       25.63       10.63      8.26 o 
  10   1  15        6.17       14.17      7.87 o 
  11   1  15        7.50       -8.66      8.66 o 
 -16   2  15       47.84       44.08      9.84 o 
 -15   2  15       27.14       31.09      9.05 o 
 -14   2  15        0.43       -0.79      7.08 o 
 -13   2  15        0.17       -7.48      7.48 o 
 -12   2  15        0.20       -7.08      7.08 o 
 -11   2  15        7.40        7.48      7.48 o 
 -10   2  15      201.01      209.38     11.81 o 
  -9   2  15      110.51       94.06      9.84 o 
  -8   2  15      321.15      351.85     13.77 o 
  -7   2  15        4.20        5.90      6.30 o 
  -6   2  15       74.78       62.97      8.26 o 
  -5   2  15      297.20      295.96     12.20 o 
  -4   2  15        0.18        0.39      6.30 o 
  -3   2  15      364.96      386.48     12.99 o 
  -2   2  15       86.97       78.32      8.66 o 
  -1   2  15        5.05        6.69      6.69 o 
   0   2  15       23.44       22.67      5.14 o 
   1   2  15       24.02       37.78      7.87 o 
   2   2  15      103.73      104.69      9.45 o 
   3   2  15       20.09       27.94      7.08 o 
   4   2  15       15.89       18.10      7.48 o 
   5   2  15        1.30        5.90      6.69 o 
   6   2  15        4.48       15.74      7.48 o 
   7   2  15        0.96       -5.51      8.26 o 
   8   2  15      149.56      134.99     11.02 o 
   9   2  15      116.16      110.98     10.63 o 
  10   2  15        8.17       23.22      8.66 o 
  11   2  15       15.64       11.02      9.45 o 
 -15   3  15        0.16       -1.18      8.66 o 
 -14   3  15       95.41       92.09     11.41 o 
 -13   3  15      122.91      127.12     11.41 o 
 -12   3  15        0.04        2.75      7.87 o 
 -11   3  15       11.80        6.30      7.48 o 
 -10   3  15       11.23       14.56      7.87 o 
  -9   3  15      303.29      304.22     12.99 o 
  -8   3  15        0.25       -7.48      7.48 o 
  -7   3  15       67.61       93.27      8.66 o 
  -6   3  15        1.73       -4.33      6.69 o 
  -5   3  15       47.66       42.50      7.48 o 
  -4   3  15      106.73      111.38      9.05 o 
  -3   3  15      136.02      144.04      9.84 o 
  -2   3  15       22.11        7.48      7.08 o 
  -1   3  15       11.46        8.66      7.08 o 
   0   3  15        2.61        4.53      5.71 o 
   1   3  15       49.65       46.83      7.87 o 
   2   3  15      107.17      126.73      9.84 o 
   3   3  15        0.08       -7.87      7.87 o 
   4   3  15        1.13        5.51      7.48 o 
   5   3  15       16.45        5.90      8.66 o 
   6   3  15        5.06       16.14      8.26 o 
   7   3  15       39.75       40.54      9.84 o 
   8   3  15      157.24      111.38     12.59 o 
   9   3  15        3.24       15.35      8.66 o 
 -12   4  15       38.85       37.78      9.45 o 
 -11   4  15        0.21        3.15      8.26 o 
 -10   4  15       59.79       40.14      9.84 o 
  -9   4  15        2.21        7.08      7.87 o 
  -8   4  15        2.86       -0.39      7.87 o 
  -7   4  15       51.47       47.23      9.05 o 
  -6   4  15       37.53       46.05      8.26 o 
  -5   4  15        5.21       11.02      7.48 o 
  -4   4  15       22.41       25.98      7.48 o 
  -3   4  15        7.36       14.17      6.69 o 
  -2   4  15       27.26       24.01      8.26 o 
  -1   4  15       60.69       54.31      8.66 o 
   0   4  15        2.48        3.24      5.14 o 
   1   4  15        9.82       18.89      7.08 o 
   2   4  15       81.93       90.13      9.84 o 
   3   4  15       59.48       68.48      8.66 o 
   4   4  15       27.89       14.96      8.66 o 
   5   4  15        1.48       -7.87      8.26 o 
   6   4  15       44.65       43.29     10.23 o 
   7   4  15       18.24       29.52      9.45 o 
  -7   5  15        0.87       -8.66      8.66 o 
  -6   5  15        3.40       12.59      8.66 o 
  -5   5  15       21.61       39.36      9.05 o 
  -4   5  15        0.77       13.77      8.66 o 
  -3   5  15        3.89       -9.45      9.45 o 
  -2   5  15        1.19       -8.66      8.66 o 
  -1   5  15       29.13       19.28      9.45 o 
   0   5  15        0.27       -6.10      6.10 o 
   1   5  15       15.93       24.40      8.66 o 
   2   5  15       10.43       17.32      8.66 o 
 -16   0  16       64.78       67.69      9.84 o 
 -15   0  16        7.71       14.56      7.48 o 
 -14   0  16        4.30       13.38      7.08 o 
 -13   0  16      116.51      108.62      9.84 o 
 -12   0  16        1.47       -7.08      7.08 o 
 -11   0  16        0.01        4.33      5.90 o 
 -10   0  16      396.18      370.34     13.77 o 
  -9   0  16        3.17        0.79      6.69 o 
  -8   0  16       44.12       40.93      7.48 o 
  -7   0  16     1097.08      993.35     20.07 o 
  -6   0  16      168.37      156.24      9.84 o 
  -5   0  16      521.94      514.39     15.35 o 
  -4   0  16       30.61       31.49      7.48 o 
  -3   0  16       69.83       69.27      8.26 o 
  -2   0  16       87.59       91.31      8.26 o 
  -1   0  16      380.39      357.75     12.59 o 
   0   0  16       28.69       28.93      5.29 o 
   1   0  16      200.16      216.07     11.81 o 
   2   0  16      209.96      216.85     11.41 o 
   3   0  16       33.87       36.99      7.48 o 
   4   0  16      147.38      132.63     10.23 o 
   5   0  16       43.64       43.69      8.26 o 
   6   0  16       11.06        9.84      7.08 o 
   7   0  16       88.09       82.25      9.84 o 
   8   0  16       64.84       57.46      9.05 o 
   9   0  16        6.21        5.90      7.87 o 
  10   0  16        7.61       16.53      8.26 o 
 -16   1  16       36.27       39.36      9.05 o 
 -15   1  16       18.61       29.91      7.87 o 
 -14   1  16       37.93       36.21      7.48 o 
 -13   1  16        8.45        8.26      7.08 o 
 -12   1  16       86.84       77.93      9.45 o 
 -11   1  16       16.06       15.74      7.87 o 
 -10   1  16       23.03       18.10      7.87 o 
  -9   1  16       35.87       14.17      8.26 o 
  -8   1  16       60.02       57.85      8.66 o 
  -7   1  16        4.76        6.69      7.08 o 
  -6   1  16      473.13      474.24     15.35 o 
  -5   1  16       93.66       86.98      9.05 o 
  -4   1  16       10.32        8.26      6.30 o 
  -3   1  16       98.31      108.23      8.66 o 
  -2   1  16        3.77       -1.57      6.69 o 
  -1   1  16        1.87        9.45      6.30 o 
   0   1  16      153.95      155.27      7.24 o 
   1   1  16       10.39        9.84      7.48 o 
   2   1  16        6.61        1.57      7.08 o 
   3   1  16       43.65       34.63      7.87 o 
   4   1  16        7.13        5.51      7.48 o 
   5   1  16       16.09       -1.18      7.87 o 
   6   1  16        0.01       -1.57      7.48 o 
   7   1  16        8.08       10.63      7.48 o 
   8   1  16       16.99        8.26      8.26 o 
   9   1  16        4.02       12.59      8.66 o 
  10   1  16        4.41        7.08      8.66 o 
 -15   2  16       67.17       75.56     10.23 o 
 -14   2  16        0.44       -8.66      8.66 o 
 -13   2  16       30.13       35.42      9.05 o 
 -12   2  16        8.16       14.17      7.48 o 
 -11   2  16       16.10       24.40      7.48 o 
 -10   2  16      110.71       99.97     10.23 o 
  -9   2  16       28.96       28.34      7.87 o 
  -8   2  16      292.34      308.95     13.38 o 
  -7   2  16        7.39        7.08      7.08 o 
  -6   2  16       20.98       21.65      7.87 o 
  -5   2  16       96.91      106.66      9.45 o 
  -4   2  16        1.48        5.51      6.30 o 
  -3   2  16      126.61      100.36      9.84 o 
  -2   2  16      196.73      216.85     11.41 o 
  -1   2  16        0.18       -5.90      7.08 o 
   0   2  16        4.40        2.36      5.90 o 
   1   2  16       70.32       64.15      8.66 o 
   2   2  16       46.02       45.26      9.05 o 
   3   2  16        4.93       18.10      7.48 o 
   4   2  16       16.82       11.41      8.26 o 
   5   2  16       45.44       48.41      9.05 o 
   6   2  16        6.68        8.26      7.87 o 
   7   2  16       25.06       13.38      9.05 o 
   8   2  16        1.83       -4.72      9.05 o 
   9   2  16        3.40       -8.26      9.84 o 
 -13   3  16        0.55       -9.45      9.45 o 
 -12   3  16      112.32      125.55     11.02 o 
 -11   3  16       31.89       26.76      8.66 o 
 -10   3  16        1.66        3.15      8.66 o 
  -9   3  16      257.18      244.40     12.99 o 
  -8   3  16       13.61        9.84      7.48 o 
  -7   3  16       96.21       94.06      9.45 o 
  -6   3  16        0.02        1.57      7.08 o 
  -5   3  16       24.75       27.16      7.48 o 
  -4   3  16        7.81       -7.87      7.87 o 
  -3   3  16        2.72        9.45      6.69 o 
  -2   3  16      141.51      133.81     10.63 o 
  -1   3  16        0.74       -7.48      7.48 o 
   0   3  16       30.33       33.86      5.70 o 
   1   3  16       23.65       28.34      7.48 o 
   2   3  16       39.61       27.16      8.66 o 
   3   3  16       20.22       27.16      8.26 o 
   4   3  16       57.38       61.40      9.84 o 
   5   3  16        1.79       -0.39      8.26 o 
   6   3  16        4.32        1.18      8.26 o 
   7   3  16        7.00       -0.79      9.45 o 
   8   3  16        9.14       22.43     10.23 o 
 -11   4  16       12.84       12.99      9.05 o 
 -10   4  16       22.71       40.14      8.66 o 
  -9   4  16        0.35        2.75      8.26 o 
  -8   4  16        4.35        0.00      8.26 o 
  -7   4  16       29.79       14.17      9.45 o 
  -6   4  16       38.94       66.12      8.26 o 
  -5   4  16        0.17       -5.12      7.48 o 
  -4   4  16        4.02       18.50      7.48 o 
  -3   4  16        0.00        4.72      7.08 o 
  -2   4  16       55.97       49.59      9.84 o 
  -1   4  16        1.48       -8.26      8.26 o 
   0   4  16       11.00        8.01      5.54 o 
   1   4  16       17.44       -5.12      8.66 o 
   2   4  16        1.31       11.81      8.26 o 
   3   4  16        2.28       -8.26      8.26 o 
   4   4  16        7.30        6.30      8.66 o 
   5   4  16        0.20        3.54      8.66 o 
 -15   1  17       45.49       56.28      9.45 o 
 -14   1  17        0.00       -1.97      7.87 o 
 -13   1  17      115.12      131.45     10.23 o 
 -12   1  17      157.76      141.29     11.41 o 
 -11   1  17       17.11       20.47      7.87 o 
 -10   1  17        2.70        0.39      7.08 o 
  -9   1  17      387.42      356.17     14.56 o 
  -8   1  17       20.65        4.33      8.26 o 
  -7   1  17      167.63      164.90     11.81 o 
  -6   1  17      199.41      212.13     11.81 o 
  -5   1  17        0.09       -2.36      7.48 o 
  -4   1  17       25.42       24.79      7.48 o 
  -3   1  17        0.04       -0.39      6.30 o 
  -2   1  17        3.81        8.26      7.08 o 
  -1   1  17       81.03       77.53      8.66 o 
   0   1  17        5.24       -3.70      5.42 o 
   1   1  17       64.62       50.77      8.66 o 
   2   1  17        1.06       -2.36      6.69 o 
   3   1  17        0.52       -2.75      7.08 o 
   4   1  17        0.04        2.36      7.48 o 
   5   1  17        5.15        3.94      7.48 o 
   6   1  17        1.85        3.15      7.87 o 
   7   1  17       26.31       31.09      8.66 o 
   8   1  17       27.23       16.92      8.66 o 
   9   1  17        6.53        6.30      8.26 o 
 -14   2  17      141.62      146.01     12.20 o 
 -13   2  17        5.90        3.54      8.26 o 
 -12   2  17       13.70       22.83      8.26 o 
 -11   2  17        0.36        9.84      6.69 o 
 -10   2  17        1.25       11.41      7.08 o 
  -9   2  17        0.80       -7.87      7.87 o 
  -8   2  17      114.64      100.36     10.63 o 
  -7   2  17      208.65      217.25     12.59 o 
  -6   2  17       34.93       30.30      8.66 o 
  -5   2  17        7.83        7.08      7.08 o 
  -4   2  17       35.13       36.99      8.26 o 
  -3   2  17        4.84        6.30      7.48 o 
  -2   2  17      124.21      116.10     10.23 o 
  -1   2  17       59.96       63.36      9.45 o 
   0   2  17       33.73       24.18      5.57 o 
   1   2  17        0.16       -0.79      7.48 o 
   2   2  17        9.50        7.08      8.66 o 
   3   2  17        5.47        2.75      7.87 o 
   4   2  17        0.62       -8.26      8.26 o 
   5   2  17        5.89       21.25      7.48 o 
   6   2  17        8.16       14.96      8.26 o 
   7   2  17        0.32       -6.69      9.05 o 
   8   2  17        2.40       12.20      8.66 o 
 -12   3  17       33.10       36.21     10.23 o 
 -11   3  17        0.04        1.57      8.26 o 
 -10   3  17       48.29       36.99      9.84 o 
  -9   3  17      132.21      131.84     11.41 o 
  -8   3  17        0.11       -4.33      8.26 o 
  -7   3  17       31.84       19.68      8.66 o 
  -6   3  17       33.66       34.63      8.66 o 
  -5   3  17       42.54       51.95      8.66 o 
  -4   3  17       20.88       28.34      7.87 o 
  -3   3  17        0.64        5.51      7.08 o 
  -2   3  17      119.15      105.87     10.23 o 
  -1   3  17        2.86       15.74      7.87 o 
   0   3  17      152.86      137.91      7.65 o 
   1   3  17        0.14        0.39      7.48 o 
   2   3  17       58.04       39.75      9.84 o 
   3   3  17        0.05       -5.12      7.48 o 
   4   3  17        3.55       11.41      7.87 o 
   5   3  17        3.65        0.79      8.66 o 
   6   3  17        2.13       13.38      9.05 o 
  -8   4  17        0.98       -8.66      8.66 o 
  -7   4  17       37.21       38.57      9.45 o 
  -6   4  17       14.90       20.86      8.26 o 
  -5   4  17       87.31       87.76     10.23 o 
  -4   4  17       17.09        4.33      8.66 o 
  -3   4  17        1.95        5.12      7.87 o 
  -2   4  17        0.01       -5.51      7.87 o 
  -1   4  17        4.01       -3.15      7.87 o 
   0   4  17        2.43        9.60      7.48 o 
   1   4  17       22.56       -2.36      9.45 o 
   2   4  17        0.05       -2.75      8.66 o 
 -14   0  18      257.18      255.42     13.38 o 
 -13   0  18       24.28       20.86      9.05 o 
 -12   0  18       18.63       13.77      8.26 o 
 -11   0  18        6.62       12.99      6.69 o 
 -10   0  18       23.58       19.28      7.87 o 
  -9   0  18       18.89       28.73      6.69 o 
  -8   0  18       39.38       32.27      7.87 o 
  -7   0  18      262.13      223.94     12.20 o 
  -6   0  18      118.00      103.90      9.84 o 
  -5   0  18      280.33      286.51     12.99 o 
  -4   0  18        0.01        5.51      7.08 o 
  -3   0  18      143.70      148.37     11.02 o 
  -2   0  18       53.41       50.77      8.66 o 
  -1   0  18        0.46        9.84      7.48 o 
   0   0  18       14.82       15.57      4.99 o 
   1   0  18       31.48       25.98      7.48 o 
   2   0  18        3.53       -2.75      7.48 o 
   3   0  18       45.22       33.45      9.05 o 
   4   0  18       30.82       33.06      8.26 o 
   5   0  18       37.12       53.52      8.66 o 
   6   0  18       15.29        6.69      9.05 o 
   7   0  18        8.12        5.90      8.26 o 
 -14   1  18        0.82        1.97      7.87 o 
 -13   1  18       49.18       59.43      9.45 o 
 -12   1  18        0.26       -8.26      8.26 o 
 -11   1  18        6.47       11.02      7.87 o 
 -10   1  18        0.07        3.54      7.08 o 
  -9   1  18        1.39        1.57      7.87 o 
  -8   1  18       18.72       11.81      8.26 o 
  -7   1  18       30.55       22.43      8.66 o 
  -6   1  18      168.85      158.61     11.41 o 
  -5   1  18       42.18       44.87      8.66 o 
  -4   1  18      100.42      107.05     10.23 o 
  -3   1  18       86.59       90.91     10.63 o 
  -2   1  18       16.21        4.72      7.48 o 
  -1   1  18      135.39      159.79     11.02 o 
   0   1  18       16.16        5.90      5.57 o 
   1   1  18       22.60       13.38      8.26 o 
   2   1  18        0.90        8.26      7.48 o 
   3   1  18        0.49       -2.75      7.48 o 
   4   1  18       25.54       22.04      8.66 o 
   5   1  18        2.88       -3.94      8.26 o 
   6   1  18       13.82       12.99      8.26 o 
   7   1  18        2.84        0.00      9.05 o 
 -12   2  18       54.64       50.77      9.84 o 
 -11   2  18      105.23      107.84     11.02 o 
 -10   2  18        9.23        5.51      9.05 o 
  -9   2  18       15.89       20.07      7.87 o 
  -8   2  18       30.33       28.73      8.26 o 
  -7   2  18       56.41       38.57      9.84 o 
  -6   2  18       13.16        6.69      7.87 o 
  -5   2  18       23.09       33.06      7.87 o 
  -4   2  18        0.02       -6.69      7.87 o 
  -3   2  18        0.83        1.18      7.48 o 
  -2   2  18       53.90       62.18      9.05 o 
  -1   2  18       46.16       48.80      9.05 o 
   0   2  18       25.06       22.82      5.98 o 
   1   2  18        0.68       -7.87      8.26 o 
   2   2  18       20.61       18.50      7.87 o 
   3   2  18        3.49        6.30      7.87 o 
   4   2  18        8.39        7.08      8.66 o 
   5   2  18        2.08        3.15      8.66 o 
   6   2  18        3.28        3.15      8.66 o 
 -10   3  18        0.06       -8.66      8.66 o 
  -9   3  18       84.29       75.17     11.41 o 
  -8   3  18       91.57       82.25     11.02 o 
  -7   3  18        0.06       -9.45      9.45 o 
  -6   3  18       29.74       32.67      8.66 o 
  -5   3  18       10.21       12.59      8.26 o 
  -4   3  18        1.45        5.12      7.48 o 
  -3   3  18        1.98       -7.87      7.87 o 
  -2   3  18        9.06       18.10      8.26 o 
  -1   3  18       22.37       19.68      9.05 o 
   0   3  18       41.24       42.70      6.81 o 
   1   3  18        9.83        2.75      8.26 o 
   2   3  18        2.09        1.57      8.66 o 
   3   3  18        3.76       -9.45      9.45 o 
 -12   1  19        1.95        3.94      7.87 o 
 -11   1  19       27.90       36.99      8.26 o 
 -10   1  19       11.73       -0.39      7.87 o 
  -9   1  19        5.89        6.30      7.87 o 
  -8   1  19      283.22      276.68     14.17 o 
  -7   1  19        2.10       -8.26      8.26 o 
  -6   1  19       29.22       23.22      9.05 o 
  -5   1  19       34.43       50.77      8.66 o 
  -4   1  19       69.13       51.16     10.23 o 
  -3   1  19      125.24      142.08     11.81 o 
  -2   1  19        0.38       -8.26      8.26 o 
  -1   1  19       62.47       70.84     10.23 o 
   0   1  19       29.56       27.71      6.38 o 
   1   1  19       40.34       46.05      9.45 o 
   2   1  19        0.72       -8.26      9.05 o 
   3   1  19       33.05       55.49      9.05 o 
   4   1  19       13.77       17.71      9.05 o 
   5   1  19        3.99       -2.75      8.66 o 
 -10   2  19       36.07       30.70      9.45 o 
  -9   2  19       22.81       14.96      9.45 o 
  -8   2  19        1.76        5.90      7.87 o 
  -7   2  19       26.63       23.61      8.66 o 
  -6   2  19       40.74       42.90      9.45 o 
  -5   2  19        1.98       -8.66      8.66 o 
  -4   2  19        6.79        1.97      7.87 o 
  -3   2  19       89.17       86.98      9.45 o 
  -2   2  19       24.41       16.92      9.05 o 
  -1   2  19       42.09       39.36      9.45 o 
   0   2  19       84.12       88.94      7.37 o 
   1   2  19        9.78       17.71      8.66 o 
   2   2  19       39.44       48.80      9.45 o 
   3   2  19        1.73       -6.30      9.05 o 
  -7   3  19       55.84       53.92     10.63 o 
  -6   3  19       91.79      112.95     11.81 o 
  -5   3  19        4.14       18.89      8.66 o 
  -4   3  19       13.94       16.92      8.26 o 
  -3   3  19        3.73        3.54      8.66 o 
  -2   3  19        0.04       12.20      8.26 o 
  -1   3  19        1.97       20.86      8.26 o 
   0   3  19       36.82       32.66      6.66 o 
 -10   0  20      122.34      118.07     10.23 o 
  -9   0  20        9.13       12.20      7.87 o 
  -8   0  20       34.41       29.52      9.05 o 
  -7   0  20       86.92       66.12     10.23 o 
  -6   0  20       26.68       25.19      8.26 o 
  -5   0  20       16.04        9.45      8.26 o 
  -4   0  20       37.67       59.03      9.45 o 
  -3   0  20      173.62      189.70     12.59 o 
  -2   0  20       33.21       29.52      8.66 o 
  -1   0  20        3.32       -5.90      7.48 o 
   0   0  20        8.64        7.95      5.42 o 
   1   0  20        4.93        2.36      7.87 o 
   2   0  20       16.42       29.91      9.05 o 
   3   0  20       35.67       24.79      9.45 o 
 -10   1  20        0.61        9.84      8.66 o 
  -9   1  20        0.41        3.15      8.26 o 
  -8   1  20        7.05        1.57      8.26 o 
  -7   1  20        8.35        9.05      8.66 o 
  -6   1  20        0.06        0.79      8.26 o 
  -5   1  20       14.71        5.12      9.45 o 
  -4   1  20       48.30       28.73     10.63 o 
  -3   1  20        3.44        0.00      9.45 o 
  -2   1  20       35.23       42.11     10.23 o 
  -1   1  20       24.66       29.91      8.26 o 
   0   1  20        0.69        4.82      5.70 o 
   1   1  20        0.01       -0.39      8.26 o 
   2   1  20       32.72       40.54      9.84 o 
  -7   2  20       79.80       76.74     11.81 o 
  -6   2  20       90.89       82.65     11.02 o 
  -5   2  20       25.73       15.35      9.45 o 
  -4   2  20        0.39       -3.94      8.26 o 
  -3   2  20        0.01       -9.45      9.45 o 
  -2   2  20        2.52       -9.05      9.05 o 
  -1   2  20        4.47       -7.48      9.05 o 
   0   2  20       84.47       70.90     10.63 o 
                                                 
